# Supplementary material for: Conservation of transcriptional elements in the obligate symbiont of the whitefly Bemisia tabaci
Source: PeerJ. 2019 Aug 16;7:e7477. doi: 10.7717/peerj.7477 (PMC6699477; doi:10.7717/peerj.7477)
Supplement: Data S1 [file peerj-07-7477-s005.xlsx]

## Sheet: orthologs
Intergenic spacers orthologs	Portiera-B	Portiera-Q	Portiera-Z1	Portiera-Z3	Function description
ORTHOMCL2	B|B_WP_050981385.1	Q|Q_WP_050981385.1	Z1|Z1_BA952_01460	Z3|Z3_BBB03_01500	50S ribosomal protein L19
ORTHOMCL3	B|B_WP_050981384.1	Q|Q_WP_051001946.1	Z1|Z1_BA952_00070	Z3|Z3_BBB03_00080	NADH dehydrogenase
ORTHOMCL4	B|B_WP_050981383.1	Q|Q_WP_051001944.1	Z1|Z1_BA952_00550	Z3|Z3_BBB03_00575	peptide chain release factor 2
ORTHOMCL5	B|B_WP_040966670.1	Q|Q_WP_040966670.1	Z1|Z1_BA952_01290	Z3|Z3_BBB03_01325	ribose-phosphate pyrophosphokinase
ORTHOMCL6	B|B_WP_040966658.1	Q|Q_WP_040966658.1	Z1|Z1_BA952_01010	Z3|Z3_BBB03_01035	translation initiation factor IF-3
ORTHOMCL7	B|B_WP_040966653.1	Q|Q_WP_040966653.1	Z1|Z1_BA952_00560	Z3|Z3_BBB03_00585	hypothetical protein
ORTHOMCL8	B|B_WP_016858028.1	Q|Q_WP_016858028.1	Z1|Z1_BA952_01225	Z3|Z3_BBB03_01255	monothiol glutaredoxin, Grx4 family
ORTHOMCL9	B|B_WP_014975234.1	Q|Q_WP_014975182.1	Z1|Z1_BA952_01110	Z3|Z3_BBB03_01135	ATP-dependent Clp protease proteolytic subunit, partial
ORTHOMCL10	B|B_WP_014975229.1	Q|Q_WP_041192319.1	Z1|Z1_BA952_01045	Z3|Z3_BBB03_01070	galactose-proton symport
ORTHOMCL11	B|B_WP_014975210.1	Q|Q_WP_051001942.1	Z1|Z1_BA952_00400	Z3|Z3_BBB03_00425	50S ribosomal protein L4
ORTHOMCL12	B|B_WP_014975167.1	Q|Q_WP_014975167.1	Z1|Z1_BA952_00940	Z3|Z3_BBB03_00960	carbamoyl-phosphate synthase small subunit
ORTHOMCL13	B|B_WP_014975159.1	Q|Q_WP_014975159.1	Z1|Z1_BA952_00750	Z3|Z3_BBB03_00775	pyruvate dehydrogenase (acetyl-transferring), homodimeric type
ORTHOMCL14	B|B_WP_014975156.1	Q|Q_WP_014975156.1	Z1|Z1_BA952_00715	Z3|Z3_BBB03_00740	thioredoxin
ORTHOMCL15	B|B_WP_014943274.1	Q|Q_WP_014943274.1	Z1|Z1_BA952_01170	Z3|Z3_BBB03_01200	rRNA maturation RNase YbeY
ORTHOMCL16	B|B_WP_014943248.1	Q|Q_WP_014943248.1	Z1|Z1_BA952_00680	Z3|Z3_BBB03_00705	protoheme IX farnesyltransferase
ORTHOMCL17	B|B_WP_014895175.1	Q|Q_WP_014895175.1	Z1|Z1_BA952_01480	Z3|Z3_BBB03_01520	nucleotide exchange factor GrpE
ORTHOMCL18	B|B_WP_014895174.1	Q|Q_WP_014895174.1	Z1|Z1_BA952_01475	Z3|Z3_BBB03_01515	SsrA-binding protein
ORTHOMCL19	B|B_WP_014895173.1	Q|Q_WP_014895173.1	Z1|Z1_BA952_01470	Z3|Z3_BBB03_01510	threonine synthase
ORTHOMCL20	B|B_WP_014895172.1	Q|Q_WP_014943291.1	Z1|Z1_BA952_01465	Z3|Z3_BBB03_01505	homoserine dehydrogenase
ORTHOMCL21	B|B_WP_014895170.1	Q|Q_WP_014943290.1	Z1|Z1_BA952_01455	Z3|Z3_BBB03_01495	16S rRNA processing protein RimM
ORTHOMCL22	B|B_WP_014895169.1	Q|Q_WP_014895169.1	Z1|Z1_BA952_01450	Z3|Z3_BBB03_01490	30S ribosomal protein S16
ORTHOMCL23	B|B_WP_014895168.1	Q|Q_WP_014943289.1	Z1|Z1_BA952_01445	Z3|Z3_BBB03_01485	ketol-acid reductoisomerase
ORTHOMCL24	B|B_WP_014895167.1	Q|Q_WP_014895167.1	Z1|Z1_BA952_01440	Z3|Z3_BBB03_01480	acetolactate synthase small subunit
ORTHOMCL25	B|B_WP_014895166.1	Q|Q_WP_014943288.1	Z1|Z1_BA952_01435	Z3|Z3_BBB03_01475	acetolactate synthase, large subunit, biosynthetic type
ORTHOMCL26	B|B_WP_014895163.1	Q|Q_WP_014895163.1	Z1|Z1_BA952_01395	Z3|Z3_BBB03_01435	imidazoleglycerol-phosphate dehydratase
ORTHOMCL27	B|B_WP_014895162.1	Q|Q_WP_014895162.1	Z1|Z1_BA952_01390	Z3|Z3_BBB03_01430	imidazole glycerol phosphate synthase, glutamine amidotransferase subunit
ORTHOMCL28	B|B_WP_014895160.1	Q|Q_WP_014895160.1	Z1|Z1_BA952_01385	Z3|Z3_BBB03_01420	1-(5-phosphoribosyl)-5-[(5-phosphoribosylamino)methylideneamino]imidazole-4-carboxamide isomerase
ORTHOMCL29	B|B_WP_014895159.1	Q|Q_WP_014895159.1	Z1|Z1_BA952_01380	Z3|Z3_BBB03_01415	imidazole glycerol phosphate synthase cyclase subunit
ORTHOMCL30	B|B_WP_014895158.1	Q|Q_WP_014895158.1	Z1|Z1_BA952_01375	Z3|Z3_BBB03_01410	histidinol-phosphate transaminase
ORTHOMCL31	B|B_WP_014895157.1	Q|Q_WP_014943285.1	Z1|Z1_BA952_01370	Z3|Z3_BBB03_01405	homoserine kinase
ORTHOMCL32	B|B_WP_014895156.1	Q|Q_WP_014895156.1	Z1|Z1_BA952_01365	Z3|Z3_BBB03_01400	membrane protein
ORTHOMCL33	B|B_WP_014895155.1	Q|Q_WP_014895155.1	Z1|Z1_BA952_01355	Z3|Z3_BBB03_01390	DNA mismatch repair protein MutS
ORTHOMCL34	B|B_WP_014895154.1	Q|Q_WP_014943284.1	Z1|Z1_BA952_01350	Z3|Z3_BBB03_01385	16S rRNA methyltransferase
ORTHOMCL35	B|B_WP_014895153.1	Q|Q_WP_014895153.1	Z1|Z1_BA952_01340	Z3|Z3_BBB03_01375	30S ribosomal protein S9
ORTHOMCL36	B|B_WP_014895152.1	Q|Q_WP_014895152.1	Z1|Z1_BA952_01335	Z3|Z3_BBB03_01370	50S ribosomal protein L13
ORTHOMCL37	B|B_WP_014895151.1	Q|Q_WP_014895151.1	Z1|Z1_BA952_01330	Z3|Z3_BBB03_01365	ATP phosphoribosyltransferase
ORTHOMCL38	B|B_WP_014895150.1	Q|Q_WP_014895150.1	Z1|Z1_BA952_01325	Z3|Z3_BBB03_01360	hypothetical protein
ORTHOMCL39	B|B_WP_014895149.1	Q|Q_WP_014895149.1	Z1|Z1_BA952_01320	Z3|Z3_BBB03_01355	aspartyl/glutamyl-tRNA amidotransferase subunit A
ORTHOMCL40	B|B_WP_014895148.1	Q|Q_WP_014895148.1	Z1|Z1_BA952_01315	Z3|Z3_BBB03_01350	glutamyl-tRNA(Gln) and/or aspartyl-tRNA(Asn) amidotransferase subunit B
ORTHOMCL41	B|B_WP_014895147.1	Q|Q_WP_014895147.1	Z1|Z1_BA952_01310	Z3|Z3_BBB03_01345	phytoene desaturase
ORTHOMCL42	B|B_WP_014895145.1	Q|Q_WP_014895145.1	Z1|Z1_BA952_01300	Z3|Z3_BBB03_01335	lycopene cyclase
ORTHOMCL43	B|B_WP_014895144.1	Q|Q_WP_014943283.1	Z1|Z1_BA952_01295	Z3|Z3_BBB03_01330	peptide chain release factor 1
ORTHOMCL44	B|B_WP_014895142.1	Q|Q_WP_014895142.1	Z1|Z1_BA952_01285	Z3|Z3_BBB03_01320	50S ribosomal protein L25
ORTHOMCL45	B|B_WP_014895141.1	Q|Q_WP_014943282.1	Z1|Z1_BA952_01270	Z3|Z3_BBB03_01300	indole-3-glycerol-phosphate synthase
ORTHOMCL46	B|B_WP_014895140.1	Q|Q_WP_014895140.1	Z1|Z1_BA952_01265	Z3|Z3_BBB03_01295	anthranilate phosphoribosyltransferase
ORTHOMCL47	B|B_WP_014895139.1	Q|Q_WP_014943281.1	Z1|Z1_BA952_01260	Z3|Z3_BBB03_01290	glutamine amidotransferase
ORTHOMCL48	B|B_WP_014895138.1	Q|Q_WP_014943280.1	Z1|Z1_BA952_01255	Z3|Z3_BBB03_01285	anthranilate synthase
ORTHOMCL49	B|B_WP_014895133.1	Q|Q_WP_014895133.1	Z1|Z1_BA952_01215	Z3|Z3_BBB03_01245	molecular chaperone GroES
ORTHOMCL50	B|B_WP_014895132.1	Q|Q_WP_014895132.1	Z1|Z1_BA952_01210	Z3|Z3_BBB03_01240	molecular chaperone GroEL
ORTHOMCL51	B|B_WP_014895131.1	Q|Q_WP_014943278.1	Z1|Z1_BA952_01205	Z3|Z3_BBB03_01235	elongation factor 4
ORTHOMCL52	B|B_WP_014895130.1	Q|Q_WP_014895130.1	Z1|Z1_BA952_01200	Z3|Z3_BBB03_01230	acetylornithine aminotransferase
ORTHOMCL53	B|B_WP_014895129.1	Q|Q_WP_014895129.1	Z1|Z1_BA952_01195	Z3|Z3_BBB03_01225	valine--tRNA ligase
ORTHOMCL54	B|B_WP_014895126.1	Q|Q_WP_014943276.1	Z1|Z1_BA952_01180	Z3|Z3_BBB03_01210	tryptophan synthase subunit alpha
ORTHOMCL55	B|B_WP_014895125.1	Q|Q_WP_014943275.1	Z1|Z1_BA952_01175	Z3|Z3_BBB03_01205	tryptophan synthase subunit beta
ORTHOMCL56	B|B_WP_014895123.1	Q|Q_WP_014943273.1	Z1|Z1_BA952_01165	Z3|Z3_BBB03_01195	leucine--tRNA ligase
ORTHOMCL57	B|B_WP_014895122.1	Q|Q_WP_014943272.1	Z1|Z1_BA952_01160	Z3|Z3_BBB03_01190	hypothetical protein
ORTHOMCL58	B|B_WP_014895121.1	Q|Q_WP_014943271.1	Z1|Z1_BA952_01155	Z3|Z3_BBB03_01185	aspartate kinase
ORTHOMCL59	B|B_WP_014895120.1	Q|Q_WP_014895120.1	Z1|Z1_BA952_01145	Z3|Z3_BBB03_01175	lipoyl synthase
ORTHOMCL60	B|B_WP_014895118.1	Q|Q_WP_014943270.1	Z1|Z1_BA952_01135	Z3|Z3_BBB03_01165	peptidoglycan-binding protein
ORTHOMCL61	B|B_WP_014895117.1	Q|Q_WP_014895117.1	Z1|Z1_BA952_01130	Z3|Z3_BBB03_01160	aspartate--tRNA ligase
ORTHOMCL62	B|B_WP_014895116.1	Q|Q_WP_014895116.1	Z1|Z1_BA952_01125	Z3|Z3_BBB03_01155	magnesium transporter
ORTHOMCL63	B|B_WP_014895115.1	Q|Q_WP_014943269.1	Z1|Z1_BA952_01120	Z3|Z3_BBB03_01150	cardiolipin synthase
ORTHOMCL64	B|B_WP_014895113.1	Q|Q_WP_014943267.1	Z1|Z1_BA952_01085	Z3|Z3_BBB03_01110	cysteine--tRNA ligase
ORTHOMCL65	B|B_WP_014895112.1	Q|Q_WP_014895112.1	Z1|Z1_BA952_01080	Z3|Z3_BBB03_01105	glutamine--tRNA ligase
ORTHOMCL66	B|B_WP_014895111.1	Q|Q_WP_014895111.1	Z1|Z1_BA952_01075	Z3|Z3_BBB03_01100	shikimate dehydrogenase
ORTHOMCL67	B|B_WP_014895110.1	Q|Q_WP_014895110.1	Z1|Z1_BA952_01070	Z3|Z3_BBB03_01095	peptide deformylase
ORTHOMCL68	B|B_WP_014895109.1	Q|Q_WP_014895109.1	Z1|Z1_BA952_01065	Z3|Z3_BBB03_01090	glucokinase
ORTHOMCL69	B|B_WP_014895108.1	Q|Q_WP_014943266.1	Z1|Z1_BA952_01060	Z3|Z3_BBB03_01085	glucose-6-phosphate dehydrogenase
ORTHOMCL70	B|B_WP_014895107.1	Q|Q_WP_014895107.1	Z1|Z1_BA952_01040	Z3|Z3_BBB03_01065	5,10-methylenetetrahydrofolate reductase
ORTHOMCL71	B|B_WP_014895106.1	Q|Q_WP_014895106.1	Z1|Z1_BA952_01035	Z3|Z3_BBB03_01060	proton glutamate symport protein
ORTHOMCL72	B|B_WP_014895105.1	Q|Q_WP_014895105.1	Z1|Z1_BA952_01030	Z3|Z3_BBB03_01055	3-dehydroquinate dehydratase
ORTHOMCL73	B|B_WP_014895104.1	Q|Q_WP_014943265.1	Z1|Z1_BA952_01025	Z3|Z3_BBB03_01045	proline--tRNA ligase
ORTHOMCL74	B|B_WP_014895099.1	Q|Q_WP_014895099.1	Z1|Z1_BA952_01005	Z3|Z3_BBB03_01030	50S ribosomal protein L35
ORTHOMCL75	B|B_WP_014895098.1	Q|Q_WP_014895098.1	Z1|Z1_BA952_01000	Z3|Z3_BBB03_01025	50S ribosomal protein L20
ORTHOMCL76	B|B_WP_014895097.1	Q|Q_WP_014943264.1	Z1|Z1_BA952_00995	Z3|Z3_BBB03_01020	phenylalanine--tRNA ligase subunit alpha
ORTHOMCL77	B|B_WP_014895096.1	Q|Q_WP_014895096.1	Z1|Z1_BA952_00990	Z3|Z3_BBB03_01015	phenylalanine--tRNA ligase subunit beta
ORTHOMCL78	B|B_WP_014895095.1	Q|Q_WP_014943263.1	Z1|Z1_BA952_00985	Z3|Z3_BBB03_01010	ribosome-binding factor A
ORTHOMCL79	B|B_WP_014895094.1	Q|Q_WP_014895094.1	Z1|Z1_BA952_00975	Z3|Z3_BBB03_01000	translation initiation factor IF-2
ORTHOMCL80	B|B_WP_014895093.1	Q|Q_WP_014943262.1	Z1|Z1_BA952_00970	Z3|Z3_BBB03_00995	transcription termination factor NusA
ORTHOMCL81	B|B_WP_014895092.1	Q|Q_WP_014895092.1	Z1|Z1_BA952_00955	Z3|Z3_BBB03_00980	ATP-dependent metalloprotease
ORTHOMCL82	B|B_WP_014895091.1	Q|Q_WP_014895091.1	Z1|Z1_BA952_00950	Z3|Z3_BBB03_00975	transcription elongation factor GreA
ORTHOMCL83	B|B_WP_014895090.1	Q|Q_WP_014895090.1	Z1|Z1_BA952_00945	Z3|Z3_BBB03_00970	carbamoyl phosphate synthase large subunit
ORTHOMCL84	B|B_WP_014895088.1	Q|Q_WP_014895088.1	Z1|Z1_BA952_00925	Z3|Z3_BBB03_00950	hypothetical protein
ORTHOMCL85	B|B_WP_014895086.1	Q|Q_WP_014943260.1	Z1|Z1_BA952_00910	Z3|Z3_BBB03_00935	succinyl-diaminopimelate desuccinylase
ORTHOMCL86	B|B_WP_014895085.1	Q|Q_WP_014895085.1	Z1|Z1_BA952_00905	Z3|Z3_BBB03_00930	tetrahydrodipicolinate N-succinyltransferase
ORTHOMCL87	B|B_WP_014895083.1	Q|Q_WP_014895083.1	Z1|Z1_BA952_00895	Z3|Z3_BBB03_00920	30S ribosomal protein S2
ORTHOMCL88	B|B_WP_014895082.1	Q|Q_WP_014895082.1	Z1|Z1_BA952_00890	Z3|Z3_BBB03_00915	translation elongation factor Ts
ORTHOMCL89	B|B_WP_014895081.1	Q|Q_WP_014943259.1	Z1|Z1_BA952_00885	Z3|Z3_BBB03_00910	DNA polymerase III subunit alpha
ORTHOMCL90	B|B_WP_014895080.1	Q|Q_WP_014895080.1	Z1|Z1_BA952_00880	Z3|Z3_BBB03_00905	tRNA(Ile)-lysidine synthetase
ORTHOMCL91	B|B_WP_014895079.1	Q|Q_WP_014943258.1	Z1|Z1_BA952_00875	Z3|Z3_BBB03_00900	transcription termination factor Rho
ORTHOMCL92	B|B_WP_014895078.1	Q|Q_WP_014895078.1	Z1|Z1_BA952_00870	Z3|Z3_BBB03_00895	phospho-2-dehydro-3-deoxyheptonate aldolase
ORTHOMCL93	B|B_WP_014895075.1	Q|Q_WP_014943256.1	Z1|Z1_BA952_00855	Z3|Z3_BBB03_00880	ATP-dependent protease ATP-binding subunit HslU
ORTHOMCL94	B|B_WP_014895074.1	Q|Q_WP_014943255.1	Z1|Z1_BA952_00850	Z3|Z3_BBB03_00875	ATP-dependent protease subunit HslV
ORTHOMCL95	B|B_WP_014895073.1	Q|Q_WP_014895073.1	Z1|Z1_BA952_00845	Z3|Z3_BBB03_00870	50S ribosomal protein L31
ORTHOMCL96	B|B_WP_014895072.1	Q|Q_WP_014943254.1	Z1|Z1_BA952_00840	Z3|Z3_BBB03_00865	shikimate kinase
ORTHOMCL97	B|B_WP_014895071.1	Q|Q_WP_014943253.1	Z1|Z1_BA952_00835	Z3|Z3_BBB03_00860	3-dehydroquinate synthase
ORTHOMCL98	B|B_WP_014895068.1	Q|Q_WP_014895068.1	Z1|Z1_BA952_00820	Z3|Z3_BBB03_00845	pseudouridine synthase
ORTHOMCL99	B|B_WP_014895066.1	Q|Q_WP_014895066.1	Z1|Z1_BA952_00810	Z3|Z3_BBB03_00835	acyl carrier protein
ORTHOMCL100	B|B_WP_014895065.1	Q|Q_WP_014895065.1	Z1|Z1_BA952_00805	Z3|Z3_BBB03_00830	2-isopropylmalate synthase
ORTHOMCL101	B|B_WP_014895064.1	Q|Q_WP_014895064.1	Z1|Z1_BA952_00800	Z3|Z3_BBB03_00825	cold-shock protein
ORTHOMCL102	B|B_WP_014895063.1	Q|Q_WP_014895063.1	Z1|Z1_BA952_00795	Z3|Z3_BBB03_00820	chorismate synthase
ORTHOMCL103	B|B_WP_014895062.1	Q|Q_WP_014943252.1	Z1|Z1_BA952_00790	Z3|Z3_BBB03_00815	3-isopropylmalate dehydratase large subunit
ORTHOMCL104	B|B_WP_014895061.1	Q|Q_WP_014943251.1	Z1|Z1_BA952_00780	Z3|Z3_BBB03_00805	preprotein translocase subunit SecA
ORTHOMCL105	B|B_WP_014895059.1	Q|Q_WP_014895059.1	Z1|Z1_BA952_00775	Z3|Z3_BBB03_00800	DNA gyrase subunit A
ORTHOMCL106	B|B_WP_014895058.1	Q|Q_WP_014895058.1	Z1|Z1_BA952_00770	Z3|Z3_BBB03_00795	prephenate dehydratase
ORTHOMCL107	B|B_WP_014895057.1	Q|Q_WP_014943250.1	Z1|Z1_BA952_00765	Z3|Z3_BBB03_00790	3-phosphoshikimate 1-carboxyvinyltransferase
ORTHOMCL108	B|B_WP_014895056.1	Q|Q_WP_014895056.1	Z1|Z1_BA952_00760	Z3|Z3_BBB03_00785	30S ribosomal protein S1
ORTHOMCL109	B|B_WP_014895055.1	Q|Q_WP_014895055.1	Z1|Z1_BA952_00755	Z3|Z3_BBB03_00780	4-hydroxy-tetrahydrodipicolinate synthase
ORTHOMCL110	B|B_WP_014895053.1	Q|Q_WP_014895053.1	Z1|Z1_BA952_00745	Z3|Z3_BBB03_00770	pyruvate dehydrogenase
ORTHOMCL111	B|B_WP_014895051.1	Q|Q_WP_014895051.1	Z1|Z1_BA952_00725	Z3|Z3_BBB03_00750	phosphoribosyl-AMP cyclohydrolase
ORTHOMCL112	B|B_WP_014895050.1	Q|Q_WP_014895050.1	Z1|Z1_BA952_00720	Z3|Z3_BBB03_00745	SufE protein
ORTHOMCL113	B|B_WP_014895048.1	Q|Q_WP_014895048.1	Z1|Z1_BA952_00710	Z3|Z3_BBB03_00735	TusE/DsrC/DsvC family sulfur relay protein
ORTHOMCL114	B|B_WP_014895047.1	Q|Q_WP_014943249.1	Z1|Z1_BA952_00700	Z3|Z3_BBB03_00725	polyribonucleotide nucleotidyltransferase
ORTHOMCL115	B|B_WP_014895046.1	Q|Q_WP_014895046.1	Z1|Z1_BA952_00695	Z3|Z3_BBB03_00720	30S ribosomal protein S15
ORTHOMCL116	B|B_WP_014895044.1	Q|Q_WP_014895044.1	Z1|Z1_BA952_00675	Z3|Z3_BBB03_00700	hypothetical protein
ORTHOMCL117	B|B_WP_014895043.1	Q|Q_WP_014895043.1	Z1|Z1_BA952_00670	Z3|Z3_BBB03_00695	cytochrome o ubiquinol oxidase subunit III
ORTHOMCL118	B|B_WP_014895042.1	Q|Q_WP_014895042.1	Z1|Z1_BA952_00665	Z3|Z3_BBB03_00690	cytochrome ubiquinol oxidase subunit I
ORTHOMCL119	B|B_WP_014895041.1	Q|Q_WP_014943247.1	Z1|Z1_BA952_00660	Z3|Z3_BBB03_00685	ubiquinol oxidase subunit II
ORTHOMCL120	B|B_WP_014895039.1	Q|Q_WP_014895039.1	Z1|Z1_BA952_00650	Z3|Z3_BBB03_00675	30S ribosomal protein S21
ORTHOMCL121	B|B_WP_014895038.1	Q|Q_WP_014895038.1	Z1|Z1_BA952_00645	Z3|Z3_BBB03_00670	N(6)-L-threonylcarbamoyladenine synthase TsaD
ORTHOMCL122	B|B_WP_014895037.1	Q|Q_WP_014895037.1	Z1|Z1_BA952_00640	Z3|Z3_BBB03_00665	replicative DNA helicase
ORTHOMCL123	B|B_WP_014895036.1	Q|Q_WP_014943245.1	Z1|Z1_BA952_00635	Z3|Z3_BBB03_00660	50S ribosomal protein L9
ORTHOMCL124	B|B_WP_014895035.1	Q|Q_WP_014895035.1	Z1|Z1_BA952_00630	Z3|Z3_BBB03_00655	30S ribosomal protein S18
ORTHOMCL125	B|B_WP_014895034.1	Q|Q_WP_014895034.1	Z1|Z1_BA952_00625	Z3|Z3_BBB03_00650	30S ribosomal protein S6
ORTHOMCL126	B|B_WP_014895032.1	Q|Q_WP_014943243.1	Z1|Z1_BA952_00615	Z3|Z3_BBB03_00635	dihydrolipoyl dehydrogenase
ORTHOMCL127	B|B_WP_014895031.1	Q|Q_WP_014943242.1	Z1|Z1_BA952_00610	Z3|Z3_BBB03_00630	2-oxoglutarate dehydrogenase
ORTHOMCL128	B|B_WP_014895029.1	Q|Q_WP_014943240.1	Z1|Z1_BA952_00600	Z3|Z3_BBB03_00620	glutamate--tRNA ligase
ORTHOMCL129	B|B_WP_014895026.1	Q|Q_WP_014895026.1	Z1|Z1_BA952_00570	Z3|Z3_BBB03_00595	50S ribosomal protein L28
ORTHOMCL130	B|B_WP_014895025.1	Q|Q_WP_014895025.1	Z1|Z1_BA952_00565	Z3|Z3_BBB03_00590	RNA polymerase factor sigma-32
ORTHOMCL131	B|B_WP_014895023.1	Q|Q_WP_014943238.1	Z1|Z1_BA952_00555	Z3|Z3_BBB03_00580	lysine--tRNA ligase
ORTHOMCL132	B|B_WP_014895020.1	Q|Q_WP_014943237.1	Z1|Z1_BA952_00545	Z3|Z3_BBB03_00570	isoleucine--tRNA ligase
ORTHOMCL133	B|B_WP_014895019.1	Q|Q_WP_014895019.1	Z1|Z1_BA952_00540	Z3|Z3_BBB03_00565	30S ribosomal protein S20
ORTHOMCL134	B|B_WP_014895018.1	Q|Q_WP_014895018.1	Z1|Z1_BA952_00535	Z3|Z3_BBB03_00560	GTPase ObgE
ORTHOMCL135	B|B_WP_014895017.1	Q|Q_WP_014895017.1	Z1|Z1_BA952_00530	Z3|Z3_BBB03_00555	50S ribosomal protein L27
ORTHOMCL136	B|B_WP_014895016.1	Q|Q_WP_014895016.1	Z1|Z1_BA952_00525	Z3|Z3_BBB03_00550	50S ribosomal protein L21
ORTHOMCL137	B|B_WP_014895015.1	Q|Q_WP_014895015.1	Z1|Z1_BA952_00520	Z3|Z3_BBB03_00545	50S ribosomal protein L17
ORTHOMCL138	B|B_WP_014895014.1	Q|Q_WP_014943236.1	Z1|Z1_BA952_00515	Z3|Z3_BBB03_00540	DNA-directed RNA polymerase subunit alpha
ORTHOMCL139	B|B_WP_014895013.1	Q|Q_WP_014895013.1	Z1|Z1_BA952_00510	Z3|Z3_BBB03_00535	30S ribosomal protein S4
ORTHOMCL140	B|B_WP_014895012.1	Q|Q_WP_014895012.1	Z1|Z1_BA952_00505	Z3|Z3_BBB03_00530	30S ribosomal protein S11
ORTHOMCL141	B|B_WP_014895011.1	Q|Q_WP_014895011.1	Z1|Z1_BA952_00500	Z3|Z3_BBB03_00525	30S ribosomal protein S13
ORTHOMCL142	B|B_WP_014895010.1	Q|Q_WP_014895010.1	Z1|Z1_BA952_00495	Z3|Z3_BBB03_00520	50S ribosomal protein L36
ORTHOMCL143	B|B_WP_014895009.1	Q|Q_WP_014943235.1	Z1|Z1_BA952_00490	Z3|Z3_BBB03_00515	preprotein translocase subunit SecY
ORTHOMCL144	B|B_WP_014895008.1	Q|Q_WP_014895008.1	Z1|Z1_BA952_00485	Z3|Z3_BBB03_00510	50S ribosomal protein L15
ORTHOMCL145	B|B_WP_014895007.1	Q|Q_WP_014895007.1	Z1|Z1_BA952_00480	Z3|Z3_BBB03_00505	30S ribosomal protein S5
ORTHOMCL146	B|B_WP_014895006.1	Q|Q_WP_014895006.1	Z1|Z1_BA952_00475	Z3|Z3_BBB03_00500	50S ribosomal protein L18
ORTHOMCL147	B|B_WP_014895005.1	Q|Q_WP_014895005.1	Z1|Z1_BA952_00470	Z3|Z3_BBB03_00495	50S ribosomal protein L6
ORTHOMCL148	B|B_WP_014895004.1	Q|Q_WP_014895004.1	Z1|Z1_BA952_00465	Z3|Z3_BBB03_00490	30S ribosomal protein S8
ORTHOMCL149	B|B_WP_014895003.1	Q|Q_WP_014943234.1	Z1|Z1_BA952_00460	Z3|Z3_BBB03_00485	30S ribosomal protein S14
ORTHOMCL150	B|B_WP_014895002.1	Q|Q_WP_014943233.1	Z1|Z1_BA952_00455	Z3|Z3_BBB03_00480	50S ribosomal protein L5
ORTHOMCL151	B|B_WP_014895001.1	Q|Q_WP_014895001.1	Z1|Z1_BA952_00450	Z3|Z3_BBB03_00475	50S ribosomal protein L24
ORTHOMCL152	B|B_WP_014894999.1	Q|Q_WP_014943232.1	Z1|Z1_BA952_00440	Z3|Z3_BBB03_00465	30S ribosomal protein S17
ORTHOMCL153	B|B_WP_014894998.1	Q|Q_WP_014894998.1	Z1|Z1_BA952_00435	Z3|Z3_BBB03_00460	50S ribosomal protein L29
ORTHOMCL154	B|B_WP_014894997.1	Q|Q_WP_014894997.1	Z1|Z1_BA952_00430	Z3|Z3_BBB03_00455	50S ribosomal protein L16
ORTHOMCL155	B|B_WP_014894996.1	Q|Q_WP_014894996.1	Z1|Z1_BA952_00425	Z3|Z3_BBB03_00450	30S ribosomal protein S3
ORTHOMCL156	B|B_WP_014894995.1	Q|Q_WP_014943231.1	Z1|Z1_BA952_00420	Z3|Z3_BBB03_00445	50S ribosomal protein L22
ORTHOMCL157	B|B_WP_014894994.1	Q|Q_WP_014894994.1	Z1|Z1_BA952_00415	Z3|Z3_BBB03_00440	30S ribosomal protein S19
ORTHOMCL158	B|B_WP_014894993.1	Q|Q_WP_014894993.1	Z1|Z1_BA952_00410	Z3|Z3_BBB03_00435	50S ribosomal protein L2
ORTHOMCL159	B|B_WP_014894992.1	Q|Q_WP_014894992.1	Z1|Z1_BA952_00405	Z3|Z3_BBB03_00430	50S ribosomal protein L23
ORTHOMCL160	B|B_WP_014894990.1	Q|Q_WP_014894990.1	Z1|Z1_BA952_00395	Z3|Z3_BBB03_00420	50S ribosomal protein L3
ORTHOMCL161	B|B_WP_014894989.1	Q|Q_WP_014894989.1	Z1|Z1_BA952_00390	Z3|Z3_BBB03_00415	30S ribosomal protein S10
ORTHOMCL162	B|B_WP_014894988.1	Q|Q_WP_040966666.1	Z1|Z1_BA952_00385	Z3|Z3_BBB03_00410	elongation factor Tu
ORTHOMCL163	B|B_WP_014894987.1	Q|Q_WP_014943228.1	Z1|Z1_BA952_00380	Z3|Z3_BBB03_00405	elongation factor G
ORTHOMCL164	B|B_WP_014894986.1	Q|Q_WP_014894986.1	Z1|Z1_BA952_00375	Z3|Z3_BBB03_00400	30S ribosomal protein S7
ORTHOMCL165	B|B_WP_014894985.1	Q|Q_WP_014894985.1	Z1|Z1_BA952_00370	Z3|Z3_BBB03_00395	30S ribosomal protein S12
ORTHOMCL166	B|B_WP_014894983.1	Q|Q_WP_014943227.1	Z1|Z1_BA952_00360	Z3|Z3_BBB03_00385	DNA-directed RNA polymerase subunit beta
ORTHOMCL167	B|B_WP_014894982.1	Q|Q_WP_014894982.1	Z1|Z1_BA952_00355	Z3|Z3_BBB03_00380	50S ribosomal protein L7/L12
ORTHOMCL168	B|B_WP_014894981.1	Q|Q_WP_014943226.1	Z1|Z1_BA952_00350	Z3|Z3_BBB03_00375	50S ribosomal protein L10
ORTHOMCL169	B|B_WP_014894979.1	Q|Q_WP_014894979.1	Z1|Z1_BA952_00340	Z3|Z3_BBB03_00365	50S ribosomal protein L11
ORTHOMCL170	B|B_WP_014894978.1	Q|Q_WP_014894978.1	Z1|Z1_BA952_00335	Z3|Z3_BBB03_00360	transcription termination/antitermination factor NusG
ORTHOMCL171	B|B_WP_014894977.1	Q|Q_WP_014894977.1	Z1|Z1_BA952_00330	Z3|Z3_BBB03_00355	preprotein translocase subunit SecE
ORTHOMCL172	B|B_WP_014894976.1	Q|Q_WP_014894976.1	Z1|Z1_BA952_00310	Z3|Z3_BBB03_00335	6-phosphogluconate dehydrogenase
ORTHOMCL173	B|B_WP_014894975.1	Q|Q_WP_014894975.1	Z1|Z1_BA952_00300	Z3|Z3_BBB03_00325	ABC transporter permease
ORTHOMCL174	B|B_WP_014894974.1	Q|Q_WP_014894974.1	Z1|Z1_BA952_00295	Z3|Z3_BBB03_00320	ABC transporter
ORTHOMCL175	B|B_WP_014894973.1	Q|Q_WP_014894973.1	Z1|Z1_BA952_00280	Z3|Z3_BBB03_00305	translation initiation factor IF-1
ORTHOMCL176	B|B_WP_014894972.1	Q|Q_WP_014894972.1	Z1|Z1_BA952_00275	Z3|Z3_BBB03_00300	tRNA(5-methylaminomethyl-2-thiouridine)-methyltransferase
ORTHOMCL177	B|B_WP_014894971.1	Q|Q_WP_014894971.1	Z1|Z1_BA952_00270	Z3|Z3_BBB03_00295	cysteine desulfurase
ORTHOMCL178	B|B_WP_014894970.1	Q|Q_WP_014894970.1	Z1|Z1_BA952_00265	Z3|Z3_BBB03_00290	ABC transporter permease
ORTHOMCL179	B|B_WP_014894969.1	Q|Q_WP_014894969.1	Z1|Z1_BA952_00260	Z3|Z3_BBB03_00285	ABC transporter ATP-binding protein
ORTHOMCL180	B|B_WP_014894968.1	Q|Q_WP_014943224.1	Z1|Z1_BA952_00255	Z3|Z3_BBB03_00280	Fe-S cluster assembly protein SufB
ORTHOMCL181	B|B_WP_014894967.1	Q|Q_WP_014894967.1	Z1|Z1_BA952_00250	Z3|Z3_BBB03_00275	ATP phosphoribosyltransferase regulatory subunit
ORTHOMCL182	B|B_WP_014894964.1	Q|Q_WP_014894964.1	Z1|Z1_BA952_00240	Z3|Z3_BBB03_00260	dihydroxy-acid dehydratase
ORTHOMCL183	B|B_WP_014894963.1	Q|Q_WP_014894963.1	Z1|Z1_BA952_00235	Z3|Z3_BBB03_00255	endopeptidase La
ORTHOMCL184	B|B_WP_014894962.1	Q|Q_WP_014894962.1	Z1|Z1_BA952_00230	Z3|Z3_BBB03_00250	histidine--tRNA ligase
ORTHOMCL185	B|B_WP_014894961.1	Q|Q_WP_014943223.1	Z1|Z1_BA952_00225	Z3|Z3_BBB03_00245	GTP-binding protein
ORTHOMCL186	B|B_WP_014894960.1	Q|Q_WP_014894960.1	Z1|Z1_BA952_00215	Z3|Z3_BBB03_00235	serine--tRNA ligase
ORTHOMCL187	B|B_WP_014894959.1	Q|Q_WP_014894959.1	Z1|Z1_BA952_00210	Z3|Z3_BBB03_00230	lysine transporter LysE
ORTHOMCL188	B|B_WP_014894958.1	Q|Q_WP_014894958.1	Z1|Z1_BA952_00205	Z3|Z3_BBB03_00225	N-(5'-phosphoribosyl)anthranilate isomerase
ORTHOMCL189	B|B_WP_014894957.1	Q|Q_WP_014894957.1	Z1|Z1_BA952_00200	Z3|Z3_BBB03_00220	tRNA pseudouridine synthase A
ORTHOMCL190	B|B_WP_014894956.1	Q|Q_WP_014943222.1	Z1|Z1_BA952_00195	Z3|Z3_BBB03_00215	aspartate-semialdehyde dehydrogenase
ORTHOMCL191	B|B_WP_014894955.1	Q|Q_WP_014943221.1	Z1|Z1_BA952_00190	Z3|Z3_BBB03_00210	3-isopropylmalate dehydrogenase
ORTHOMCL192	B|B_WP_014894954.1	Q|Q_WP_014894954.1	Z1|Z1_BA952_00185	Z3|Z3_BBB03_00205	3-isopropylmalate dehydratase small subunit
ORTHOMCL193	B|B_WP_014894953.1	Q|Q_WP_014943220.1	Z1|Z1_BA952_00180	Z3|Z3_BBB03_00200	ornithine carbamoyltransferase
ORTHOMCL194	B|B_WP_014894952.1	Q|Q_WP_014894952.1	Z1|Z1_BA952_00175	Z3|Z3_BBB03_00195	ATP synthase F1 subunit epsilon
ORTHOMCL195	B|B_WP_014894951.1	Q|Q_WP_014894951.1	Z1|Z1_BA952_00170	Z3|Z3_BBB03_00190	ATP synthase subunit beta
ORTHOMCL196	B|B_WP_014894950.1	Q|Q_WP_014894950.1	Z1|Z1_BA952_00165	Z3|Z3_BBB03_00185	ATP synthase F1 subunit gamma
ORTHOMCL197	B|B_WP_014894949.1	Q|Q_WP_014894949.1	Z1|Z1_BA952_00160	Z3|Z3_BBB03_00180	ATP synthase subunit alpha
ORTHOMCL198	B|B_WP_014894948.1	Q|Q_WP_014894948.1	Z1|Z1_BA952_00155	Z3|Z3_BBB03_00175	hypothetical protein
ORTHOMCL199	B|B_WP_014894945.1	Q|Q_WP_014894945.1	Z1|Z1_BA952_00140	Z3|Z3_BBB03_00160	F0F1 ATP synthase subunit A
ORTHOMCL200	B|B_WP_014894944.1	Q|Q_WP_014943218.1	Z1|Z1_BA952_00135	Z3|Z3_BBB03_00150	tRNA uridine(34) 5-carboxymethylaminomethyl synthesis enzyme MnmG
ORTHOMCL201	B|B_WP_014894943.1	Q|Q_WP_014943217.1	Z1|Z1_BA952_00130	Z3|Z3_BBB03_00145	tRNA modification GTPase
ORTHOMCL202	B|B_WP_014894942.1	Q|Q_WP_014943216.1	Z1|Z1_BA952_00125	Z3|Z3_BBB03_00140	membrane protein insertase YidC
ORTHOMCL203	B|B_WP_014894941.1	Q|Q_WP_014894941.1	Z1|Z1_BA952_00120	Z3|Z3_BBB03_00130	ferredoxin--NADP(+) reductase
ORTHOMCL204	B|B_WP_014894939.1	Q|Q_WP_014943215.1	Z1|Z1_BA952_00105	Z3|Z3_BBB03_00115	glycine--tRNA ligase subunit alpha
ORTHOMCL205	B|B_WP_014894938.1	Q|Q_WP_014943213.1	Z1|Z1_BA952_00090	Z3|Z3_BBB03_00100	DNA gyrase subunit B
ORTHOMCL206	B|B_WP_014894936.1	Q|Q_WP_014943212.1	Z1|Z1_BA952_00085	Z3|Z3_BBB03_00095	50S ribosomal protein L34
ORTHOMCL207	B|B_WP_014894935.1	Q|Q_WP_014894935.1	Z1|Z1_BA952_00080	Z3|Z3_BBB03_00090	hypothetical protein
ORTHOMCL208	B|B_WP_014894934.1	Q|Q_WP_014894934.1	Z1|Z1_BA952_00075	Z3|Z3_BBB03_00085	NADH:ubiquinone oxidoreductase
ORTHOMCL209	B|B_WP_014894932.1	Q|Q_WP_014943210.1	Z1|Z1_BA952_00065	Z3|Z3_BBB03_00075	NADH-quinone oxidoreductase subunit C/D
ORTHOMCL210	B|B_WP_014894931.1	Q|Q_WP_014894931.1	Z1|Z1_BA952_00060	Z3|Z3_BBB03_00070	NADH-quinone oxidoreductase subunit E
ORTHOMCL211	B|B_WP_014894930.1	Q|Q_WP_014894930.1	Z1|Z1_BA952_00055	Z3|Z3_BBB03_00065	NADH oxidoreductase (quinone) subunit F
ORTHOMCL212	B|B_WP_014894929.1	Q|Q_WP_014894929.1	Z1|Z1_BA952_00050	Z3|Z3_BBB03_00060	NADH dehydrogenase (quinone) subunit G
ORTHOMCL213	B|B_WP_014894928.1	Q|Q_WP_014894928.1	Z1|Z1_BA952_00045	Z3|Z3_BBB03_00055	NADH-quinone oxidoreductase subunit H
ORTHOMCL214	B|B_WP_014894927.1	Q|Q_WP_014894927.1	Z1|Z1_BA952_00040	Z3|Z3_BBB03_00050	NADH-quinone oxidoreductase subunit I
ORTHOMCL215	B|B_WP_014894926.1	Q|Q_WP_014943209.1	Z1|Z1_BA952_00035	Z3|Z3_BBB03_00045	NADH:ubiquinone oxidoreductase
ORTHOMCL216	B|B_WP_014894925.1	Q|Q_WP_014894925.1	Z1|Z1_BA952_00030	Z3|Z3_BBB03_00040	NADH:ubiquinone oxidoreductase subunit K
ORTHOMCL217	B|B_WP_014894924.1	Q|Q_WP_014894924.1	Z1|Z1_BA952_00025	Z3|Z3_BBB03_00035	NADH dehydrogenase subunit L
ORTHOMCL218	B|B_WP_014894923.1	Q|Q_WP_014894923.1	Z1|Z1_BA952_00020	Z3|Z3_BBB03_00030	NADH:ubiquinone oxidoreductase subunit M
ORTHOMCL219	B|B_WP_014894922.1	Q|Q_WP_014894922.1	Z1|Z1_BA952_00015	Z3|Z3_BBB03_00025	NADH:ubiquinone oxidoreductase
ORTHOMCL220	B|B_WP_041185934.1	Q|Q_WP_040966657.1	Z1|Z1_BA952_00980	Z3|Z3_BBB03_01005	hypothetical protein
ORTHOMCL222	B|B_WP_040966652.1	Q|Q_WP_040966652.1	Z1|Z1_BA952_00100	Z3|Z3_BBB03_00110	hypothetical protein
ORTHOMCL224	B|B_WP_014895146.1	Q|Q_WP_014895146.1	Z1|Z1_BA952_01305	Z3|Z3_BBB03_01340	phytoene synthase
ORTHOMCL225	B|B_WP_014895128.1	Q|Q_WP_014943277.1	Z1|Z1_BA952_01190	Z3|Z3_BBB03_01220	peroxiredoxin
ORTHOMCL226	B|B_WP_014895127.1	Q|Q_WP_014895127.1	Z1|Z1_BA952_01185	Z3|Z3_BBB03_01215	NADH:ubiquinone oxidoreductase
ORTHOMCL229	B|B_WP_014895076.1	Q|Q_WP_014895076.1	Z1|Z1_BA952_00860	Z3|Z3_BBB03_00885	phosphoribosyl-ATP diphosphatase
ORTHOMCL231	B|B_WP_014895067.1	Q|Q_WP_014895067.1	Z1|Z1_BA952_00815	Z3|Z3_BBB03_00840	50S ribosomal protein L32
ORTHOMCL232	B|B_WP_014895052.1	Q|Q_WP_014895052.1	Z1|Z1_BA952_00740	Z3|Z3_BBB03_00765	peptidase
ORTHOMCL238	B|B_WP_014894980.1	Q|Q_WP_014943225.1	Z1|Z1_BA952_00345	Z3|Z3_BBB03_00370	50S ribosomal protein L1

## Sheet: 95 IGS
Portiera-B	Portiera-Q	Portiera-Z1	Portiera-Z3	Conversed seq	GC_num:total_num:GC_rate
B_WP_014894952.1-B_WP_014894953.1	Q_WP_014894952.1-Q_WP_014943220.1	Z1_BA952_00175-Z1_BA952_00180	Z3_BBB03_00195-Z3_BBB03_00200	TTAAATATATACAACAAATGAAACACTAAACCGTGTAAGGAAAAAAGTAAA	12:51:0.235294117647059
B_WP_014894953.1-B_WP_014894954.1	Q_WP_014943220.1-Q_WP_014894954.1	Z1_BA952_00180-Z1_BA952_00185	Z3_BBB03_00200-Z3_BBB03_00205	CCCAAACT;ACTAAAACTCTAAACAAATAACAATTTAAACATCTAATAAATAAACCTACAAC;AACATCTAAACTCTTACCTCTTTAACATCTTTAAATAAACATCTACAAAACAACAAATAACCTCTTACGTTTCTAAAAAACAATTCTCCAATTAACATCAAACAACCTCTTACACAGAACTAAGTAACATCTAACACATAACAACATCAAAATAAAAAGATCTAGCAAATTTATTATAAAAACATAACTAACCCTCT;AAC;AAAAAAAACATAAATAAATAAACAACAAAACTAATAATCAATAACAACAAACCTCTTACACCTAATTATTTAACAACTAACAATATTTTAGCATAAGTTGTATTACATAACAAAAACACAAAACAATATTTAAT…	199:851:0.233842538190364
B_WP_014894955.1-B_WP_014894956.1	Q_WP_014943221.1-Q_WP_014943222.1	Z1_BA952_00190-Z1_BA952_00195	Z3_BBB03_00210-Z3_BBB03_00215	CAAAATTATTAGGAAAATCAATTAA	4:25:0.16
B_WP_014894957.1-B_WP_014894958.1	Q_WP_014894957.1-Q_WP_014894958.1	Z1_BA952_00200-Z1_BA952_00205	Z3_BBB03_00220-Z3_BBB03_00225	AAAATGGAGTATATTTAAAA	3:20:0.15
B_WP_014894958.1-B_WP_014894959.1	Q_WP_014894958.1-Q_WP_014894959.1	Z1_BA952_00205-Z1_BA952_00210	Z3_BBB03_00225-Z3_BBB03_00230	CAAACTTTTTATTAAAAATAATAGGATAGACACAA	7:35:0.2
B_WP_014894960.1-B_WP_014894961.1	Q_WP_014894960.1-Q_WP_014943223.1	Z1_BA952_00215-Z1_BA952_00225	Z3_BBB03_00235-Z3_BBB03_00245	TCTTTTTTTTTTAGTTTTTGCTGGTTTTTTCTTTTAACCCTTACTACTACATATACCCCTAACATTTAAACACAATTTACCACTTTTTGCTAATAACTACACTACTTTTACAAATACATAACTATTTAACAACACCTACTGTTATATTTTTATATTCTTAATAACTTTTAACTATAATTAAACAATAACTAATAGTTAACAATATAAGCTATTAATTAACATCACAAAAGCATTTAACCTAAGTGCTAAACACAACGAAATAACAAACTTTTTAACACAATATTCCATTTAATAATACAACTACAATTCATAATTTTTACCAAACACAAACAATTAAACTGCTAAAACATAAACACATAAGCATTTATACTATCAGCTAT;AAAAAATAAAACAAAACT…	162:649:0.249614791987673
B_WP_014894962.1-B_WP_014894963.1	Q_WP_014894962.1-Q_WP_014894963.1	Z1_BA952_00230-Z1_BA952_00235	Z3_BBB03_00250-Z3_BBB03_00255	AACTATATCTGTTATATTGTTTTGTTTAAACAAAGATTATATTTACTTAAATACTAAATAAGCAATATTAAAACTACATTGATAACTAGATTTAAATAATAGAAAATACAATATGTAAAAAAACTCTAATAATAAAACATTTTTTTTAACACACACAAATAATCTACTCAACGCCATTTTACAATCTTAATTTAATTCTTTCCTTTCTTATACAAACATAATTCTTTTTAACAAATAACAATTACCACTTCTACATACAATACAATTTTCTTTTCTTTTAACCAACACCATTAAACCACAACATTTTTATTTAATAACTTTTTAACAACAAAACTTCTACTAATACTACTGTTTAATAAGCCATGATTTTTATTTTCTTTTCTTTCTTTTTTTATCATT…	423:1922:0.220083246618106
B_WP_014894963.1-B_WP_014894964.1	Q_WP_014894963.1-Q_WP_014894964.1	Z1_BA952_00235-Z1_BA952_00240	Z3_BBB03_00255-Z3_BBB03_00260	ATATTGTTGATTCTTTTAGTTATTTATTAGGTAAATAAAACA	7:42:0.166666666666667
B_WP_014894967.1-B_WP_014894968.1	Q_WP_014894967.1-Q_WP_014943224.1	Z1_BA952_00250-Z1_BA952_00255	Z3_BBB03_00275-Z3_BBB03_00280	CAAAATAAAGATTATGTTGAGACAAGAATATAGTTTTAAATACTATTAATACAATTTGTGATGAATGTAAAGCAAAAGTAGTAGATTATGTAACTTCTTTATCCATAAATACAGTCGTTCGATAAAATTGTGGTCATACACTAGTTAGAAAAATAAAATTAATACCATAAGTTAGTTAAAGATCGAAGGAAAGTTGTATAATAAGCAAAGGAGTCGTTAGTTCATAAAATAATTTGTTGAAGTAAATAGACATTATAAAACTTAATAAAAGATTTATTATTTCATAATAATGTTTAAAAAAAATTGACTAACATGTACTGTTAGATATAGCAATAGAAATTTATTTAAATCAACAAAAATCGGCACTACTAAGTGTGTAATTTTCCCAGTATACGAAGA…	282:1230:0.229268292682927
B_WP_014894968.1-B_WP_014894969.1	Q_WP_014943224.1-Q_WP_014894969.1	Z1_BA952_00255-Z1_BA952_00260	Z3_BBB03_00280-Z3_BBB03_00285	CTTTTTTATGCTTTAGTGTTTACTTGTTTTATTGTCTGCGTTATCTGTTATCTTTTTTGTTGCTTTTTTACTCTTTGTGTTATGTTGTTTAGCTTATATCTGTTTAATGTCATTTTAAACATTTGTGTTATGTTAGTTAAATGTTGTGTAAGTGGTTTAGCTGATAAATGTTGTTTATAATAAAGAAATTATGCGTTTAGTATTGAATTTATTTTTGGTAAATTGTTTTGCTTGAATGCTAATGTATGT;AAAAAAATATGTTGTAGTAAAATTATAGTTAATTAGTTAGTAAGGATTAAAATGTTAAGCTGT;TTATTGGTTTTGTGTTTGCTTAATGTTAAAGCAGTTATGTTTGTTTTTGCTGTTTATGTTAAAGAAGGTATGAAAGTTGTATCGT…	464:1867:0.248527048741296
B_WP_014894973.1-B_WP_014894974.1	Q_WP_014894973.1-Q_WP_014894974.1	Z1_BA952_00280-Z1_BA952_00295	Z3_BBB03_00305-Z3_BBB03_00320	TCTTCTTACTTCCTTACATATTTTTTATTGACATTTTATACCTTTGATTTAATAATATTATCTTATTCTGTCCCTTTCGTCTAGTGGTTAAGACACTGCTCTTTCACGGCAGTAACATGAGTTCAATTCTCATATGGGACAAAAGAAAGAAGAAAGGCGGAAATAGCTCAGTAGGTAAGAGTGTCACCTTGCCAAGGTGAAGGTCGCGAGTTCGAGTCTCGTTTTCCGCTAAGAAGGAAGTA	92:242:0.380165289256198
B_WP_014894975.1-B_WP_014894976.1	Q_WP_014894975.1-Q_WP_014894976.1	Z1_BA952_00300-Z1_BA952_00310	Z3_BBB03_00325-Z3_BBB03_00335	TAGTCTGAATATTGGAGAGGTGTCCGAGTGGACTAAGGAGCACATTTGGAAAGTGTGTAAGTTTTAGACTTCAAGGGTTCGAATCCCTTTCTCTCCGTTAAATCAAAGAACATAAAGATCATTAGGAGAATAAAATAAATA	51:141:0.361702127659574
B_WP_014894976.1-B_WP_014894977.1	Q_WP_014894976.1-Q_WP_014894977.1	Z1_BA952_00310-Z1_BA952_00330	Z3_BBB03_00335-Z3_BBB03_00355	TACTTCTTTTTTTTTTACTTGTTGTTTTCTTTTTTCTTTATAGTCTTTTTTATACCAACATCAAACAT;CACCTATCTAACATCTATAACTTCTTACTAACAACAAAATATCAACTTCTTACTACCAACATCTAACAACAAAATGG;CTAACTAACTAACTAAAACATATAAACACCAACTACTAAACTATAACCATATAAATACAATAATATAACATATAAACACAACAAACTAAATAACGAAACACAAAAATATAACAGAAGACAAGATACTAAACTTCAA;AACTAG;AAACAACAAACATCAAACATCTACCTACAAACTACTTAAATACACACATATAACTACAAACTAATAACTTATAAACATATTATATAAAAAATAAATAATAATAACATA…	330:1270:0.259842519685039
B_WP_014894979.1-B_WP_014894980.1	Q_WP_014894979.1-Q_WP_014943225.1	Z1_BA952_00340-Z1_BA952_00345	Z3_BBB03_00365-Z3_BBB03_00370	TAAAACGAGGCAGGTAAAAA	7:20:0.35
B_WP_014894980.1-B_WP_014894981.1	Q_WP_014943225.1-Q_WP_014943226.1	Z1_BA952_00345-Z1_BA952_00350	Z3_BBB03_00370-Z3_BBB03_00375	ACTGGCATACAATCACTCATACAAGGAGTAAGAGTT	14:36:0.388888888888889
B_WP_014894982.1-B_WP_014894983.1	Q_WP_014894982.1-Q_WP_014943227.1	Z1_BA952_00355-Z1_BA952_00360	Z3_BBB03_00380-Z3_BBB03_00385	CAAATTTAAATAAACACAATATAGTTATTAACTATAAAGTTTGTAAATGTATAAGAAGTATAGGAGTGTATTATAGA	15:77:0.194805194805195
B_WP_014894986.1-B_WP_014894987.1	Q_WP_014894986.1-Q_WP_014943228.1	Z1_BA952_00375-Z1_BA952_00380	Z3_BBB03_00400-Z3_BBB03_00405	GAAAAAGTTATTAAGGAATAGTCTTG	7:26:0.269230769230769
B_WP_014894987.1-B_WP_014894988.1	Q_WP_014943228.1-Q_WP_040966666.1	Z1_BA952_00380-Z1_BA952_00385	Z3_BBB03_00405-Z3_BBB03_00410	TGAAAAAGAGGGTTATATTTG	6:21:0.285714285714286
B_WP_014894992.1-B_WP_014894993.1	Q_WP_014894992.1-Q_WP_014894993.1	Z1_BA952_00405-Z1_BA952_00410	Z3_BBB03_00430-Z3_BBB03_00435	ATGGGTGAGTTAAAA	5:15:0.333333333333333
B_WP_014895002.1-B_WP_014895003.1	Q_WP_014943233.1-Q_WP_014943234.1	Z1_BA952_00455-Z1_BA952_00460	Z3_BBB03_00480-Z3_BBB03_00485	TAATAAAAGAGGTCTTAGTTAAA	5:23:0.217391304347826
B_WP_014894931.1-B_WP_014894932.1	Q_WP_014894931.1-Q_WP_014943210.1	Z1_BA952_00060-Z1_BA952_00065	Z3_BBB03_00070-Z3_BBB03_00075	AT;TTATTCCATTCC;ATTCCATTCTATTCTATTGTACT	10:37:0.27027027027027
B_WP_014895003.1-B_WP_014895004.1	Q_WP_014943234.1-Q_WP_014895004.1	Z1_BA952_00460-Z1_BA952_00465	Z3_BBB03_00485-Z3_BBB03_00490	CTAATGTATAATAGGAGGGCATAACAA	9:27:0.333333333333333
B_WP_014895004.1-B_WP_014895005.1	Q_WP_014895004.1-Q_WP_014895005.1	Z1_BA952_00465-Z1_BA952_00470	Z3_BBB03_00490-Z3_BBB03_00495	TTTTTGTTTACATTAATCTATGTATAAGAGTTTAAAAAAATCGCTTTTCATTTAAAGATTTTGCTTAAATTAGATATTTGATGTTAGTTATTGTTTGTTAG;AGGTTTGTTTAAAGATTAAAGCTT;TTAGTTAGTAGAGTTTTTTGTTTTGTTGCTTTTTATGTATTTAGATGTTAAGAGGTTGTTTTTGATTCAATTAAAATCTGTTTGTTTTTTGTAGCAAACATTGTATAATGATTTGTAAAATGTTGTATAGAAAAAAGTAGAGAAATACTTAAGGTTAATTTAGAAGAGGTATGGTAAATGGTATTGGTTATATAAAAAGAGAAAAGTTGTACAAGAACAAAGAATATATGTTGTTTAGATGTAGGTTAGTTATAAGGTTAAAGAAGTTATAG…	141:598:0.235785953177258
B_WP_014895006.1-B_WP_014895007.1	Q_WP_014895006.1-Q_WP_014895007.1	Z1_BA952_00475-Z1_BA952_00480	Z3_BBB03_00500-Z3_BBB03_00505	GCAAATTATAATAAAGAAAAAAGTATAAGGGAACCGTGA	11:39:0.282051282051282
B_WP_014895007.1-B_WP_014895008.1	Q_WP_014895007.1-Q_WP_014895008.1	Z1_BA952_00480-Z1_BA952_00485	Z3_BBB03_00505-Z3_BBB03_00510	CAGGTTATGATTTTGCTTAATTAACTTAGGTAAGTTAGTACAAGAATGATTGGTTTAGAGCCGTGTAAGTTAACGAGAAGAAAAAGTTAAAGTGAAGTTAAAGGAGAAAGTACAAT	36:116:0.310344827586207
B_WP_014895009.1-B_WP_014895010.1	Q_WP_014943235.1-Q_WP_014895010.1	Z1_BA952_00490-Z1_BA952_00495	Z3_BBB03_00515-Z3_BBB03_00520	ATGAGTTG;GCAACAAGCAACAAAAAAAAACACAGATACTTTACATAATACATGATCGATAAATAGGCATATTAGGGTATCTAAAA	25:85:0.294117647058824
B_WP_014895015.1-B_WP_014895016.1	Q_WP_014895015.1-Q_WP_014895016.1	Z1_BA952_00520-Z1_BA952_00525	Z3_BBB03_00545-Z3_BBB03_00550	TATTCTCACAACAAAAATATAAACATCTAAATCTCTCTCTCAATTCACTACATCATCACTTTGGTTCTATTATAAAACATCTTATTTTTTTTATAATGAACATCCAACTAATCATCTATATAATTATAATTTGGTTATCTATTAACATCTTAATCGATATAATAAAATCAAAACTCACAATTCTATATATTATATACCAGTCAAACAACATTTGTAAAAAAAA;GGCATTTACCAATTTTCATCACAACCCATCAATTATTTAATATATATATATAGCACATAATTTAAGAGCGATTGTAAATATAACTTTAATTACATCAAACTAGGTACATATTGTTTCTTCTTTTTAATCATGTCTAAAATATATCTTAATTCTCTTCTTAAACTAATAATACATA…	371:1574:0.235705209656925
B_WP_014895020.1-B_WP_050981383.1	Q_WP_014943237.1-Q_WP_051001944.1	Z1_BA952_00545-Z1_BA952_00550	Z3_BBB03_00570-Z3_BBB03_00575	TAAGGTTTTGATAGCAGGCTTTTGTAAATGTGTCTGGCTGATATATTATAGTCAAAGTAGTTTTTGCCTGTAGGTATTGTTTTATTAGCTTTATTAACTTTTTATGTTTTAGTGTCCTTTAGTTTTTGCAATGTATACTTTACGGACATGCTGTGTTGATTTTTTTTTACTTTAAATAAAAAAAGTTAAACTATACTAAAATCGGTTGTATATAAAACAATATATGGTAGTTAGCTAGTTTGTTAAGTAAGGTTTTATTAAATAATAATTGTAACAACTTAAAAATATAGTTTATGTTAGGATAAAAATACAAAA;AAATAGTGTGTTTGTATAATAGTTTTAAAAAAGTATTTGTTAATAAGTAGTGAGATAAAGTTAGATTTTATGATGATTTGTAG…	139:590:0.235593220338983
B_WP_014895023.1-B_WP_040966653.1	Q_WP_014943238.1-Q_WP_040966653.1	Z1_BA952_00555-Z1_BA952_00560	Z3_BBB03_00580-Z3_BBB03_00585	AACCGACGATAAAGAAGTATATGATAGTTTCCTAAAGTAAGCTCTTTATATAAAGTCCATGTAGTTGGTAACAAGAATAGATCTAACTTAGATTCAACTTCTAAGTATATTAAGGCTTTATCATTAAGCCAACCGTTCAATTCTAATAAGTTAA	45:154:0.292207792207792
B_WP_040966653.1-B_WP_014895025.1	Q_WP_040966653.1-Q_WP_014895025.1	Z1_BA952_00560-Z1_BA952_00565	Z3_BBB03_00585-Z3_BBB03_00590	GATTGGTATATGGTAAATTAAGGATACTACGTTTTTTACAACCTCCAATTAATCTAATCACATTAAAATAATTAATCATAAATATGATATAATTTCAACTAATATAGGAGTAAACAAAAGTTTTTAAAGGAGTAGGCTA	33:139:0.237410071942446
B_WP_014895031.1-B_WP_014895032.1	Q_WP_014943242.1-Q_WP_014943243.1	Z1_BA952_00610-Z1_BA952_00615	Z3_BBB03_00630-Z3_BBB03_00635	TGTAATGAGAAAAACAAATA	4:20:0.2
B_WP_050981384.1-B_WP_014894934.1	Q_WP_051001946.1-Q_WP_014894934.1	Z1_BA952_00070-Z1_BA952_00075	Z3_BBB03_00080-Z3_BBB03_00085	TATTTCATTGTTTTCTCCATTTTAAGT	6:27:0.222222222222222
B_WP_014895034.1-B_WP_014895035.1	Q_WP_014895034.1-Q_WP_014895035.1	Z1_BA952_00625-Z1_BA952_00630	Z3_BBB03_00650-Z3_BBB03_00655	AGTTAATAAGTAGGAAAAAATA	4:22:0.181818181818182
B_WP_014895037.1-B_WP_014895038.1	Q_WP_014895037.1-Q_WP_014895038.1	Z1_BA952_00640-Z1_BA952_00645	Z3_BBB03_00665-Z3_BBB03_00670	AAAA;AAAAGAAGTAGGTTGAAATAAGAAATTATAAGAAACAGGTATAATAAACATTTTCATTTACACTTAAATAATTAATATAAAAATTTTGATTAGATTGTAGAATTATGATCATGTTCCGTTTATGAGTAGGTTTTATTTACGAACGATTCTTTAAACTACATACAACATAAACTTGGTATTTTATATATAACTAATACAGAACAGAAAGCAGTTATAAAAAAGTAACAAACATACTAGTTATTCAATAGAAATTGATAATGAGATAAAAAAAAGTTATTAAAATTTAAAGTGATTGAAGTAACTTTAAAAGTATTTGAGTTATAGCAAGGTTTAATTATAAAATATATGTAAAATTCACTAATAAATAAAATATATGGATTAAATTACGGTTTCA…	154:746:0.206434316353887
B_WP_014895038.1-B_WP_014895039.1	Q_WP_014895038.1-Q_WP_014895039.1	Z1_BA952_00645-Z1_BA952_00650	Z3_BBB03_00670-Z3_BBB03_00675	TTACTATTATATTATATAAAACTTTTAAAAGGAAAAAAAA	4:40:0.1
B_WP_014895046.1-B_WP_014895047.1	Q_WP_014895046.1-Q_WP_014943249.1	Z1_BA952_00695-Z1_BA952_00700	Z3_BBB03_00720-Z3_BBB03_00725	ATACAT;AAAAAGGATAAAAATAT	3:23:0.130434782608696
B_WP_014895047.1-B_WP_014895048.1	Q_WP_014943249.1-Q_WP_014895048.1	Z1_BA952_00700-Z1_BA952_00710	Z3_BBB03_00725-Z3_BBB03_00735	ACACTTCTTTGCAATTTACATCAATTAAAAGTTACTGTCTTGATTATTGTAGTTATGTTTGTTTAAT;AAAAAAT;GTTGTTTATTTTGTAAATGG;CTCTTATAAAATTTTGTTAAGTTAAATTAAGTCATGTTGAATTTATATAATATATTAATTATTAAAAATTAATGGATTTTTAAGTTACTAGATGGTTCATTTCTATATTTTTTTTGTTAGATAATTTTCGTTTTTATGCTGTTAGAGACTTTGTGTTAGTTGTGATTTTTATGTTGTTATTTATTAAAATCTGTTTTAAATTTTAGAGTTTTGAGTTTAGAGGTTTGTTTTAAAGCTTTTAGAGGTTAGTTTTTAAAAGA;TTAAAGATTTTAGAGTTTGTAGTTTGTAGT;TAG;AGGTTA…	356:1360:0.261764705882353
B_WP_014895052.1-B_WP_014895053.1	Q_WP_014895052.1-Q_WP_014895053.1	Z1_BA952_00740-Z1_BA952_00745	Z3_BBB03_00765-Z3_BBB03_00770	TGTTTATGTTAGTGATTATT	4:20:0.2
B_WP_014895055.1-B_WP_014895056.1	Q_WP_014895055.1-Q_WP_014895056.1	Z1_BA952_00755-Z1_BA952_00760	Z3_BBB03_00780-Z3_BBB03_00785	TATTAACCTCTTTATTTAAAATATTATTTGTCAATTACAAGCCTACTTTTCTTTTTCGAGCAAATAACTAACATATTTTAACTTTTTGTAAATATTTTTTATGCCGTATACATACAGCCACTTTATTAGAATATACAATTGCCTTTTGTATTAATTTTTGATTCTTTTAACCTTTATTTTTTATTGTTGTATAACAACTTATTTTGGTATATAAATAGGTTCTTTTTTATTTAGTGGTATGTTATTTCTTCTGTGTTTTATGATATCTGTTTAATCTTTTCATCTGTATGATTTTTGCTTTCTGTTTTATATGTTTTTCTTTTTACTTTTTATCTGTTAGATGTTTATTTCTTTGATGTTTGATATTCTCTTTTTTCTTTGCCTTTTGT;CTTTTGCCG…	688:2965:0.232040472175379
B_WP_014895056.1-B_WP_014895057.1	Q_WP_014895056.1-Q_WP_014943250.1	Z1_BA952_00760-Z1_BA952_00765	Z3_BBB03_00785-Z3_BBB03_00790	ATAATCCTACATGATTAACGATTTTATATTTCCGTACTATAAGTAAACTTTAAGCACGACCCATATTATATTAAAATATTTTATTCAATTAAGCTACTGATCTTTCCT	27:108:0.25
B_WP_014895059.1-B_WP_014895061.1	Q_WP_014895059.1-Q_WP_014943251.1	Z1_BA952_00775-Z1_BA952_00780	Z3_BBB03_00800-Z3_BBB03_00805	TATTTTGTTTTATTTTTTGTTAACTTCAATTAGCTATGTTTAAATACCTCTGTATAACTAAGTTAATAACTGTTGAAAATGTAGTGATTTGTTATTGATGTACATAGTATTTTGTATACATTATTACTATTTGTATTTGTTTTACTTATTATTTTTCTTAAACTGTTTTAGTACTTGGCAGTTATCAGTTATATATACTTATTTAATAAATGATTTCGGTTTAAAAATCTATATATATCTTTAATTTTTATATAGTATTGCCTTTTCTTGTTCCTTTCTTATTGTTTACTATTCTTTAACTTTTTTTT;AATGTTAAGTTACAGAAATTCTTGTTTTTTTTATTTTAAGCTGGTATTTATTTGTTTTTTACGGTTTA;TATTAGTATTAGTATTAGTTA…	113:511:0.221135029354207
B_WP_014895061.1-B_WP_014895062.1	Q_WP_014943251.1-Q_WP_014943252.1	Z1_BA952_00780-Z1_BA952_00790	Z3_BBB03_00805-Z3_BBB03_00815	AACTAAATAACCTATAAATTATTTTACGTCTGAAGGGATTTGAACCCTTAACCTTTACCGTCGGAGGGTAAAGCTCTATCCATTTGAGCTACAGACGTATCTTTTTTCTTTTTATAAAAACACAATCTTGATATTGAGCTACAGACGTATACTTATATGAAAAACAATACTGAATATTTTTACTCTGTGTGTTTTATTTCCTTTTTC	63:207:0.304347826086957
B_WP_014894934.1-B_WP_014894935.1	Q_WP_014894934.1-Q_WP_014894935.1	Z1_BA952_00075-Z1_BA952_00080	Z3_BBB03_00085-Z3_BBB03_00090	TCTATATTAATCTCTTTTATTTTCTATTGATTGTTTTTTATTAGTTAGATCTTTAGAATTTGTATGTAAGATGATGTTTGTTGCTTTTATTTTTAATTAGAGATTAGAGACTA;GAGTTTTTGTTTTAAGTTTTTTGTTTTGAGTTTTGT;GTTTTGTGGTTTAAGTTTAGAGTTTGTA;TGTTAGAGGCTAGTTAAAAGAGTTTTGTTGTTAGATGTGTTTGAAAGCT;TGTAGAATGTAGATTTTAGATGTATGGTATTTTATGGTTTGTGTGTTGCAGTTTTGTGTTATGTGTTAAAGTTATGATTTAACGGTAGAAAGGGTTAAAAAAAATAGACTAATGTTAAAATAAGGATGTATGGAAAAACAGATTAGTCT	96:375:0.256
B_WP_014895063.1-B_WP_014895064.1	Q_WP_014895063.1-Q_WP_014895064.1	Z1_BA952_00795-Z1_BA952_00800	Z3_BBB03_00820-Z3_BBB03_00825	TTTTTTTACCTTTTTAACAAATTTTATTTTTTATCACAACTTACCCATACCTTAACTCATTCCTTTCAGATTTTAGCAACTTTAACAACAAGCCTTTTTAACTGCTTTAATAACTATTTTTTATAACTACAATTCCTATTACATAGTTTTTGTTTTATTTATTTCATATAACATAAATTTTACAAATCATTACCACATATTACTTTTTTCAGATCTTATAAAAATAACCTTACAACTGTTTAAGTTATTACAACAAACTAACACATTATCTAGTTCTCTTTTTATTATCATAATAAAAAACTACCGTTTTACAACAAACTAAACTAACACATATTACTTTTTCCTTTTATACTTTCATAACGGCCTTTCTTCCAATGTTCCTTTTTTTAGAACATATCT…	1108:4616:0.240034662045061
B_WP_014895064.1-B_WP_014895065.1	Q_WP_014895064.1-Q_WP_014895065.1	Z1_BA952_00800-Z1_BA952_00805	Z3_BBB03_00825-Z3_BBB03_00830	ATAAAAAAGTGTTTCAAGCAGCTTCAATAAAACTAAAATAAAAAGGGC	13:48:0.270833333333333
B_WP_014895065.1-B_WP_014895066.1	Q_WP_014895065.1-Q_WP_014895066.1	Z1_BA952_00805-Z1_BA952_00810	Z3_BBB03_00830-Z3_BBB03_00835	TTTCTTCCTATATTCTTTTTAAATTCATTTTTACGGTTTTATGTTTTTTTACTGCATGCTTTAAATTTTATTTTGTTTAAACTTTTTGATGCTTATTTAATTTTTGTTATGTGTATTTATTTTGTTTATCTTTTAATC;TGTTGTG;TTGTTTTATTTTTA;TTTTTTACT;TTAC;TGTTAGTTGTTAGTAAAAATTTTTCTTCCTTTTGTACTTATGCTCTATTTGTTATTTATTTGTTTTCTTTTAACGGTTTATGTAGTTAAGTTAGCTGTAAGCATTTTTTTGTTGATTTGTTTTTGTGTTCTGTGCTATAGGTTATTAAGTTTGTTTTTGCTATTAGGTGTTTTGTGTTTCTTTTATTTTTAGCTATATGTTGTTTTATATTTTAATTTATAT…	490:2229:0.219829519964109
B_WP_014895073.1-B_WP_014895074.1	Q_WP_014895073.1-Q_WP_014943255.1	Z1_BA952_00845-Z1_BA952_00850	Z3_BBB03_00870-Z3_BBB03_00875	AAATTTTATTGATAATACAGTAAATATATATTTTTTTTTTATTTAATAGTAAAATATAAATTATAAATAAGCAATTAATACTAAAAAATAAATTAATAGAGTTATATAAA	9:110:0.0818181818181818
B_WP_014895074.1-B_WP_014895075.1	Q_WP_014943255.1-Q_WP_014943256.1	Z1_BA952_00850-Z1_BA952_00855	Z3_BBB03_00875-Z3_BBB03_00880	AATAATGGTAGGTTAAATTA	4:20:0.2
B_WP_014895075.1-B_WP_014895076.1	Q_WP_014943256.1-Q_WP_014895076.1	Z1_BA952_00855-Z1_BA952_00860	Z3_BBB03_00880-Z3_BBB03_00885	AACAACTATAAATAGAAAAGGAATAACAAAAAGTA	7:35:0.2
B_WP_014895079.1-B_WP_014895080.1	Q_WP_014943258.1-Q_WP_014895080.1	Z1_BA952_00875-Z1_BA952_00880	Z3_BBB03_00900-Z3_BBB03_00905	TTTTATGTTTGTAAAAATAATTTGTATTAT	3:30:0.1
B_WP_014895080.1-B_WP_014895081.1	Q_WP_014895080.1-Q_WP_014943259.1	Z1_BA952_00880-Z1_BA952_00885	Z3_BBB03_00905-Z3_BBB03_00910	CAAAATGTAATTTAAGATTTTAATCTGTTTTAAC	6:34:0.176470588235294
B_WP_014895081.1-B_WP_014895082.1	Q_WP_014943259.1-Q_WP_014895082.1	Z1_BA952_00885-Z1_BA952_00890	Z3_BBB03_00910-Z3_BBB03_00915	ATCTTTTTTCTAATAATTAGTAACTCTTTTATACTTTTATCATTGTTCTATAATACATAAGTATTAATGTAATAGTCCTTATAACTAGGTTTTAGATATCTTCATCTAAATTTTCTAATTAATCTGTTTATTTTGTACTATTTCGCCGGCAACGTGGATTATATAACGTAATCATTCTTACGTTTGTTATCTTCTCTTTC;TTTTGAATACGTTTTTTATGTATTCTGTTACGTGTTAGCTAGTTACAGCTTATTGTATATTTCGTTTTCTTTTTTTTGTTTTATGCCTTTGTTCTTTGTTAACTGTTAGTTGTTTCTTTTTTTTTAATTTTTATACAGTTTGTGTTTTCTGTATGTTGTTAGTGTTTGCTTTCTATCACTCTTTTTTTTTTGCTTTTC…	329:1405:0.234163701067616
B_WP_014895082.1-B_WP_014895083.1	Q_WP_014895082.1-Q_WP_014895083.1	Z1_BA952_00890-Z1_BA952_00895	Z3_BBB03_00915-Z3_BBB03_00920	AATTTTACCATCGTATAAAATTAAT	4:25:0.16
B_WP_014894936.1-B_WP_014894938.1	Q_WP_014943212.1-Q_WP_014943213.1	Z1_BA952_00085-Z1_BA952_00090	Z3_BBB03_00095-Z3_BBB03_00100	AATATCTCCTTTATTTATTTTCTTTAGTATTAATCTATATACTGAACCGGCAAATTTTAATTATATTTAAACCACCAACTAGTTTCTTTTCTTCTGTACCTTAATACTAATTGATATAAATGTACCTTAATACTTAACGAAAGAACTAGATACTTATTTAAGTTACTACTTTCTTTTTAACAAACCTTTGTTTTTTTAAACCCAAAGACTATACCTTTAATAAAAAGCATCCATTTAAACAAACCCAATTTTATGTTTCTATAACCACTACAATTTAACAATACTTCAACAATACTATATCTCTCTTTTTATTTACAATTTAAATTATCAATTGTTTACTAATCAACAAAATACTTACAACTATTTATTAACAACACTGTAATCTCATCTAAACACATT…	752:3185:0.236106750392465
B_WP_014895088.1-B_WP_014975224.1	Q_WP_014895088.1-Q_WP_014975165.1	Z1_BA952_00925-Z1_BA952_00930	Z3_BBB03_00950-Z3_BBB03_00955	AATATAATTATATAATATAATAAAAAAAAAATAAGGCATAAATAAAAATTA	3:51:0.0588235294117647
B_WP_014895091.1-B_WP_014895092.1	Q_WP_014895091.1-Q_WP_014895092.1	Z1_BA952_00950-Z1_BA952_00955	Z3_BBB03_00975-Z3_BBB03_00980	ATATATTAATGTTAAATAACTTAATAAGTTTGTATTTTTATATA	4:44:0.0909090909090909
B_WP_014895092.1-B_WP_014895093.1	Q_WP_014895092.1-Q_WP_014943262.1	Z1_BA952_00955-Z1_BA952_00970	Z3_BBB03_00980-Z3_BBB03_00995	TAGTTTAAATTTTGTTAATATTTGTTTTGAGCTTTTCATCATTTTTTTTCTTATATTACATTTAAATATTCAGTTTTATTTAAGTTTTATTAGTCATTGCAGTATTTTTTTATTACATACGCTAACTTATTTTTTTCTCGTAACATTTTTTTTGTTTTTATTAACTTTACTTTGTTTTACTTGACTCACCATTTCTTTAGCCGAGGTGGTGAAATTGGTATACACGCTACTTTGAGGGGGTAGTAACTATAACTGTTGTGCGGGTTCAAATCCCGCCCTTGGCATCATATGTATTTTTAACGCGGGGTGGAGCAGTCTGGTAGCTCGTCGGGCTCATAACCCGAAGGTCATTGGTTCAAATCCAATCCCCGCTACATACTTACTTGTTTCCCTTTACAT…	230:837:0.27479091995221
B_WP_014895093.1-B_WP_014895094.1	Q_WP_014943262.1-Q_WP_014895094.1	Z1_BA952_00970-Z1_BA952_00975	Z3_BBB03_00995-Z3_BBB03_01000	AAATGAAATACAATATTATGGAGAAACATAA	6:31:0.193548387096774
B_WP_014895094.1-B_WP_041185934.1	Q_WP_014895094.1-Q_WP_040966657.1	Z1_BA952_00975-Z1_BA952_00980	Z3_BBB03_01000-Z3_BBB03_01005	ATTTATTTATCCCTTTTTATTTACTACATATTTCACTTCATATTCTATTATTTATACAGATTCCATAAAACTGCTTTTAC	17:80:0.2125
B_WP_041185934.1-B_WP_014895095.1	Q_WP_040966657.1-Q_WP_014943263.1	Z1_BA952_00980-Z1_BA952_00985	Z3_BBB03_01005-Z3_BBB03_01010	ACTCAACCACAACACAAATACTAATCCTATAATTACAACACACAAATATTTTTTTTTAACAACAATATTTTACACACAATACAAACAGTTAATACCTTTTTATCAACCTACATCCTTTAGCACAAAACACACACTAATTTACCTTTTTTTTCATCATATATCACAAACAAATTTAAAACAACATAACAACTTATTTACGCCTACAATCAACTTATACATACTTATTATGCATACTTCATACACTTTATTTTCTTAATTAATACATATAACTCATATACTACCGCTTTTATCCTCTCACCTCATATAACAACATTACACTATTAATTAAAAGATATAACACAAATATCAAACACACTCAAGTTAACACCTAGCATCTAAAATCAAAACAACATCTAATAC…	272:1343:0.20253164556962
B_WP_014895095.1-B_WP_014895096.1	Q_WP_014943263.1-Q_WP_014895096.1	Z1_BA952_00985-Z1_BA952_00990	Z3_BBB03_01010-Z3_BBB03_01015	CATTTCTTTTTATTAACATTCCCTTTACAATATAACTACTACACACCCTTACCATATAAATGTAATATCTACAATCTAAATAATAACAACTAATAAACAAACCTCTACCTTTTACAATTCAATTACTGCTTAACTAACACATAACTTCTATTTCTTTAACCTT;TACCTCTAAC;ACCAATACCAACAACAACAACATCATCTTAATATCTTCTCCTTACATCCAACACATACCAGCAACTTCTATCATCTACTACCAATTCTTTTCTTTTTTTTACAACCTCTTCCCTCCCCTTTTCTCTATTATCTAAACCTTTTATCTAGCTTCTTTACTTCTTCGTATAACATCTTTAAACATTCCTTTCTTTTTGTACAACTTCTTCTCTATA;TATTTTTTAT…	307:1125:0.272888888888889
B_WP_014895098.1-B_WP_014895099.1	Q_WP_014895098.1-Q_WP_014895099.1	Z1_BA952_01000-Z1_BA952_01005	Z3_BBB03_01025-Z3_BBB03_01030	A;TTTTTTTCTCCAATCTTTTACT	5:23:0.217391304347826
B_WP_014895106.1-B_WP_014895107.1	Q_WP_014895106.1-Q_WP_014895107.1	Z1_BA952_01035-Z1_BA952_01040	Z3_BBB03_01060-Z3_BBB03_01065	TTTTTTAAATTC;TTTTTTTTTTATATTATGCTTTTAAGAGTATTATACACAAAAACAAATCATATTTTAATAATTCCGCTAATAAAGTTTTTTTTGTATTGTCTTTTAAATAATTATACAGATTGTAGTTAGAATTTAAACTAACTAGGGTCTGATTTGTATTTATTCATTAAGTTGTAAAATTTTATTGTATTTATTACTTTTAATTTATAAGTGTTGATCGTTACTGTGTTTTTTACTTCCTTTTTATAGTTTTATTTTTGTTTTGCTCTATGTTTTTTATTGCTGTTATTTTGTTGTTATTTCTGCTTCTTTTGTTTTTCTTTTTATTTG;TTATATTTATATTGTTATTGTAGTTGT;TATCATCCGTTTGTTAGTATTTGTTTCATGTTATTA…	787:3625:0.217103448275862
B_WP_014894938.1-B_WP_040966652.1	Q_WP_014943213.1-Q_WP_040966652.1	Z1_BA952_00090-Z1_BA952_00100	Z3_BBB03_00100-Z3_BBB03_00110	TTTA;TACTACTACTACAAGTAGTAGTACTTCTTTACTGGTTTTTCTTTTTAATTTCTATATTTTTCTGTAGCTGTTATATTTTTTTTTGTTACTCTTTGCACTTTTTTTTTATTATATTTTTATGTACTTTTAAAGACTTAAGTATTGTTATATCTTTTATATATTTTTATGCTATCTATTATAAACATAATTTATTGTTTCTGTTCTTTTTATGTTTAAAACTGTTTTGGTCGATTTTTGCTTTTGATTCTCTTAGTTAAATGATGTTGTTCTTGCTTTTAGTTTACTTATATTGTTTAAAGTTTATAGATGTTTTATAAGTTTTTGTTGCTTGGGGTAAGTAAATATTGTGTTGTGCAGTGAGAGAAATGTATAAAAGAGGAAGAGGA;AGTAGTT…	471:2226:0.211590296495957
B_WP_014895110.1-B_WP_014895111.1	Q_WP_014895110.1-Q_WP_014895111.1	Z1_BA952_01070-Z1_BA952_01075	Z3_BBB03_01095-Z3_BBB03_01100	TACTTTGATAGGTTATTAAGAAAA	5:24:0.208333333333333
B_WP_014895112.1-B_WP_014895113.1	Q_WP_014895112.1-Q_WP_014943267.1	Z1_BA952_01080-Z1_BA952_01085	Z3_BBB03_01105-Z3_BBB03_01110	ATTTTTTGTTTTTTTTGCTGTGTTTTCTGCTTTAAAATCTTTTCTTTTTTATTAGAAGTTGCTTTAATTTTTTAGAGTTTAGAGGTTTGTTTTTTAGATGTTAGATTAGTAGATAGA;TGTTTGTTTATTTAGTTTTTAG;GTTTTAACTTTATAAAAGTTATGCTAAAGAAATGAAATGATTTAGTAGTTGTTTGTTAGATTTATGCTTTAGTATTTAGTACTTATTTGCTATTTGTTTGATTTGTGGTTTGTCATGGTTATATTTATTTAAAATTTGTTATTTTAAAGCTTTTAAATGTTGTTATATTAATGATTTTGCAGTAAATTCTTTTTTTTTAGAGTTTAGAAA;AGTTGTAGTTGTTAGAGATTAGATTTTAAAAATTTTAGTGTTTAGAT…	454:1861:0.243954862976894
B_WP_014975235.1-B_WP_014895115.1	Q_WP_014975183.1-Q_WP_014943269.1	Z1_BA952_01115-Z1_BA952_01120	Z3_BBB03_01145-Z3_BBB03_01150	TAGAAGGAACAATAGCACCCCCTAAGGGATTAACAAAACACCCTCAACAAGCATGTATAAAAGTAAATACAAAAAATATTTTATTTATTGTTGGGGGAGCTTTTTTAGGAATAGAAAAAATCATAAATAATAAAGAAAATAAAAGAATTGGTTAAAATTC;AAAATTTAAAACAAATAAAAATATAGGTGATATTCTTAAATATGTTAATAATGAAGATTTAATAACATTTGGTTTAATTCATGAATAATTTGGTAAATTACAAAATCTAGTTACTTTAAATGAATTAAATAAAGTTGATTTATTAATAATTTTAACGAATTCTAAATTTTCATTATTACAGCAATATTCATGCTTGTTTGATCTTGATTGTGTTTATTTGCATTTTAATAATAAAGCA…	133:591:0.225042301184433
B_WP_014895115.1-B_WP_014895116.1	Q_WP_014943269.1-Q_WP_014895116.1	Z1_BA952_01120-Z1_BA952_01125	Z3_BBB03_01150-Z3_BBB03_01155	GCTATAAATACAGTAACTAACTACCAGACTTT	10:32:0.3125
B_WP_014895116.1-B_WP_014895117.1	Q_WP_014895116.1-Q_WP_014895117.1	Z1_BA952_01125-Z1_BA952_01130	Z3_BBB03_01155-Z3_BBB03_01160	AATATCTCTTGTTTATA;TTTTTTTTTTATATATTTTATATATATGTCCATACACTCATTCTATTATATAACATAATATATATTTATGGAAACAAAAAAA	14:99:0.141414141414141
B_WP_014895117.1-B_WP_014895118.1	Q_WP_014895117.1-Q_WP_014943270.1	Z1_BA952_01130-Z1_BA952_01135	Z3_BBB03_01160-Z3_BBB03_01165	CTTTTGTTTTTTTTTACAATAATAGGCTTTATCTCACTTTTGCTCAAAATCTAACTTGTACCTTTTTTGTTTTCTTTTTTATGCTTATGTGTTAATTGTTCTTTTTTTTTTAGCTACTATATGTTTTTTGTTTTTTTTTAATTTGTGTTAGTTGTTTCTAGTTAGTTTAATTTTATGTTTTTCTTTTATTTTTTCCATTCATTGTTATATTATTTAACTTATTTATTGTATT;TGTTTGCTGTTATGTGTTATATGTACTTACTTATATTTTTATTAGCTGGCATTTTGTTAGTTAAATATTTTTTGTATATAGAATATATATTAGTAGTTTAAAACTGTTTTTGCTGTGTGTTATGTTCTTTTAATTAAAATGGTAAAATGTTTTAGATACTTTTTTG…	301:1307:0.230298393267024
B_WP_014895118.1-B_WP_014895120.1	Q_WP_014943270.1-Q_WP_014895120.1	Z1_BA952_01135-Z1_BA952_01145	Z3_BBB03_01165-Z3_BBB03_01175	TATACGCTTTTAGTGTTGGAGGGATGGCAGAGAGGTTTATTGCATCGGTTTTGAAAGCCGACAAAAGTTTCTTACTTTTCCAGGGTTCAAATCCCTGTCCCTCCGTTATCTATACACATATTTTTAATAAACACTATATGTAGCCTTGGAAGGCTGGCAGAGGGGTTTATTGCACTTGTTTCGAAAACAAGTAATTTAATACACAAAATTCGTGGGTTCGAACCCCACGCCTTCCAACTTAAATACAAACACGTTTTTCTTTTTATAACTGTGTGTATATTTATTCTTCTTTATGTGGTTTATTATTATATAGTTTCTGATATTTGTGCTTTTTATGTTTTGATTTTATTTTATGATCTTTATCTCTTTTGTATTCTGTTTATCCTCTATTTGTATTCT…	934:3865:0.241655886157827
B_WP_014895120.1-B_WP_014895121.1	Q_WP_014895120.1-Q_WP_014943271.1	Z1_BA952_01145-Z1_BA952_01155	Z3_BBB03_01175-Z3_BBB03_01185	CTTCAAATACTTTCAAACTAACTATAAACTATATATTTGTCATAACTTTATTTATAACAACAAAACCTATAATTTATTTTTACAAGTTTAAAAACTAACAATATATATAAAAACTTTTACAAGTTCC;TTTTTTTTTATAAATTTTAACAAAACAAGTGTATTTGATTATTTGTTATTTGTTCTGATTTAGTAATTTTTGTTATCTTGTTCTGTTCTTTTTTTTTGATGTATGTTTTTATTGAATTGTTGTTATTAAAAATATATGTTTTTAGCATTATGTTTTTATTGAATTGTTGTTATTTTTAACACTAATGTGTTTTTTTTCTTTGAAAACCTAACCTTGCTTACTATATGTTGTGTTTTTTCTTATCTCTCTATTTAACTCTTATTTATTTTTA…	470:1932:0.243271221532091
B_WP_014895122.1-B_WP_014895123.1	Q_WP_014943272.1-Q_WP_014943273.1	Z1_BA952_01160-Z1_BA952_01165	Z3_BBB03_01190-Z3_BBB03_01195	TTATATACTTTAAATTTTCCTACTTTATTATAAATATATCCTACGTCACTAATGACTTGCCCACCTTTTTCAAAAATAAAAGATGATATTTTTAAAATAATTGTTCCTTGTGTATTTTCGCTTATAAAGTTTATGTTTTTACCTTCTTTATTTAATATTTTTTGTATTTTTGTTTTATAAAAATATATATTACTAAAAAAAAAGTTTTGAGTTATTATACTGTCCTTTATTGTATATAAATAAAACGATTAAGTTGTAATAATTCTTTTATCTCTTGCATATTATAAAACAATGTTTACTTTTAAAACACTTAATTTATACTTTCTTTTAACTTTTCGATGTTTATTATTTACTATCAAAATACAACTTTATTTTTTTTTATAACAAACCTTTTTTGCA…	283:1367:0.207022677395757
B_WP_014943274.1-B_WP_014895125.1	Q_WP_014943274.1-Q_WP_014943275.1	Z1_BA952_01170-Z1_BA952_01175	Z3_BBB03_01200-Z3_BBB03_01205	TTTTTACTTTTTGC;GTTAGTTTATTTGTGTTTGAGCTTATATTTGTTTTTTTTGTTCTTATTTCTTTTTGTTTTACTTTATTATTATTTTTATGTGTTTTTTATCTGTTATATTTTGTGTTTATTTTTATGTAGTTTAAAACAAATTATTTAACTTTTTTATGAATTATGTTTTATGTGCTATC;TATATATGTTATGTTGTGTGCTTTATGTTTTTTTTCTTTATTTCTTACTCTTATGCTTTTGTTGTTATTTTCTTTATTCCTTAGAGTTTTCTTTCTTATCTGTTAGATGTTTTTTTTATGTTGTTAGAGTTTTGTTGCTTTAAATTTTTATTTGTTTGTTTTTTTTAGGTTAGTTATTTGATATTAGATGTTTATTTCTTTGTTATTTAG;AT…	652:2961:0.220195879770348
B_WP_040966652.1-B_WP_014894939.1	Q_WP_040966652.1-Q_WP_014943215.1	Z1_BA952_00100-Z1_BA952_00105	Z3_BBB03_00110-Z3_BBB03_00115	TATTTTGTTTATAGGTATATGTTCTGAATTTTTGGTTTAAAATTCTTATAATATTGTTGATGATAATTTCATTAGCTTTTATAGGTAAGTTTTCAAAACCAACTTCAATAAATAAAT	23:117:0.196581196581197
B_WP_014895128.1-B_WP_014895129.1	Q_WP_014943277.1-Q_WP_014895129.1	Z1_BA952_01190-Z1_BA952_01195	Z3_BBB03_01220-Z3_BBB03_01225	AAAATCCTTTTTATTAAAGTTTTTTATATCTGGTTTAATGTAAACAATATTGTTATGTATTTACTACAGTTTATTAATGTACTTTGTGGCTTTATGTAACTTTTATTTTTTGTTATTGATTTTTTATTAAAGTTCTTTGATAACAAATTTTAAGGCTTTATGTATGTTTTCATTTCTTTTATATGTTTATTTTTTGTATTTATGTTTAATTTTTGCAAATTACTTTATTTTTCTATAATTTAAAGTTGTATTATTAAGTGATTTGTTTTGCAGAATTTATAAAATAAGGTTTGCAGTACAAACAAATGTTTAATGTATTTCGGTAAAAGATAGTTTTATCTATTTTTAGTTACTAATTTTATTTTTTGTATTCTATAAGAAATGTTAATAAGTATCAAT…	134:747:0.179384203480589
B_WP_014895129.1-B_WP_014895130.1	Q_WP_014895129.1-Q_WP_014895130.1	Z1_BA952_01195-Z1_BA952_01200	Z3_BBB03_01225-Z3_BBB03_01230	AGATTTAAACTCCTTAATTACCATTTGTAGGCCATAAAAGCAATTGTATTTGTGGTTTTTGTTCTTTTGATGACGTGTGATATGTTACAAAAACTTGTAAAGTGCTTTTATTTAATTTATTATTTAATTTTCTTAGTTTATTATTTTAACTCTAATATAAAAAGAATACTA	38:171:0.222222222222222
B_WP_014895131.1-B_WP_014895132.1	Q_WP_014943278.1-Q_WP_014895132.1	Z1_BA952_01205-Z1_BA952_01210	Z3_BBB03_01235-Z3_BBB03_01240	GTTATTTCTTGTTTTCTTTGCTGTAATTATATAGACCCTATAAGTATTATTCTTCTTTTATTTTCTGACTTTAAACACTTTTTCTGCCCCTATTTTTTTTAACTTTTCTATAGTATATCTTTATTTACTGATTTTTTTTCGTTCATTATTCTTTTAACTTTTTTCTATTGCTTTGATCTATTTCGCTGTTACTAAATCTTTTTTTTCGTTCATTATTCTTTTAACCTTTATATTTTACCAATGACTACCTTTTTTTCCATCATTGTTGTCCTTTGTAGCGTGTTATTATAACCTTTTGTTTTCTTTGTAACCTAAAATACAACTTATAACCTTTTGTTTTCTTTGT;ACCTGATTTTTTTTTACTTATACAAATATATTTATTAAAGAACATAGTATCT…	209:837:0.249701314217443
B_WP_014895132.1-B_WP_014895133.1	Q_WP_014895132.1-Q_WP_014895133.1	Z1_BA952_01210-Z1_BA952_01215	Z3_BBB03_01240-Z3_BBB03_01245	TTATTGTACCTTTAATAAGTATTAATGATTTTAAT	5:35:0.142857142857143
B_WP_014895133.1-B_WP_016858028.1	Q_WP_014895133.1-Q_WP_016858028.1	Z1_BA952_01215-Z1_BA952_01225	Z3_BBB03_01245-Z3_BBB03_01255	TTACGTTCTCCTGAATTACTTTATATTTTATCCTTTAAAATTATTTGTGGATAACTAAGTTGATTTCAAGTAGAAATAAAAGAGCATTTATATGTTGTTAAGTCGCTGCAATGTTTTAACTGATTTATTTAAACTGTATTAAACTATCTGATTCCTTTAATTTGTATATACCTTTGTTAAATTCACATGCTGCATAATATGATTTTAATAACTATTGATCGGATTTAATGCCTATAATTACTACATTTCCTTTGTATAATTTTATTCTCACAATTCCGTTTACATATTTTTGAGAAGTATCAATTAACGCTTTTAACATTTTTATTTCTTTTGTCCACAAATTTACAGTGTAAACTTTTTCTGCATATAACGGCATTAAAATATCTTTTATTTGTAAAA…	333:1308:0.254587155963303
B_WP_014895142.1-B_WP_040966670.1	Q_WP_014895142.1-Q_WP_040966670.1	Z1_BA952_01285-Z1_BA952_01290	Z3_BBB03_01320-Z3_BBB03_01325	GTTAATTTTTCCACATAATTTTAAAT	4:26:0.153846153846154
B_WP_040966670.1-B_WP_014895144.1	Q_WP_040966670.1-Q_WP_014943283.1	Z1_BA952_01290-Z1_BA952_01295	Z3_BBB03_01325-Z3_BBB03_01330	AACTTAGAAAGAATCATATTATAGTTACCTATAACAAATTTATTATATATTTAAATATAGTATAATATATACTTTTGAATTCATATATTTATAGGTATTTAATTT	14:105:0.133333333333333
B_WP_014895150.1-B_WP_014895151.1	Q_WP_014895150.1-Q_WP_014895151.1	Z1_BA952_01325-Z1_BA952_01330	Z3_BBB03_01360-Z3_BBB03_01365	TAGCCTTTTCCTTAAAATAATAATATTATATAATATACTTTTTAAAATTTACTCTTATTTTGGTTGAATAAATATA	11:76:0.144736842105263
B_WP_014895152.1-B_WP_014895153.1	Q_WP_014895152.1-Q_WP_014895153.1	Z1_BA952_01335-Z1_BA952_01340	Z3_BBB03_01370-Z3_BBB03_01375	TTATTAAAGTATTAAGGATATTTTTA	3:26:0.115384615384615
B_WP_014895153.1-B_WP_014895154.1	Q_WP_014895153.1-Q_WP_014943284.1	Z1_BA952_01340-Z1_BA952_01350	Z3_BBB03_01375-Z3_BBB03_01385	TTTATTTTTAACATAATTATGCAGTCACTTATAATAAGTTTTTATAAGAGGAAAGTCCGGACTCTTTGAGCAAAAGTGCCAGTTAATTGCTGGGCAAAAATTTTTGACGGAAAGTGCACAAGAAAAAATACAATCTATTGGTTTTTATAGATAAAGGTGAAAAGGTTTGGTAAAAGCATACCACGTATTTGGAAACAAATTCGTTATGTAAACCCCACTTTGAGTAAAACTAAATAAGAATTTAAAGAGCTCTTTTTTTTTATAAACAATTCTGGTAGGTTGCATAAATATATGTAGAAATATATATATTAGATAAATGACTGTAATAAAAACAGGATCCGGCTTATTATATGTTAATAATAAACATTAGATACATTAATCTATA	104:385:0.27012987012987
B_WP_014894950.1-B_WP_014894951.1	Q_WP_014894950.1-Q_WP_014894951.1	Z1_BA952_00165-Z1_BA952_00170	Z3_BBB03_00185-Z3_BBB03_00190	TATATTACCACAAGGAAATAAAA	5:23:0.217391304347826
B_WP_014895154.1-B_WP_014895155.1	Q_WP_014943284.1-Q_WP_014895155.1	Z1_BA952_01350-Z1_BA952_01355	Z3_BBB03_01385-Z3_BBB03_01390	CTTTTTATTTATCTTGAACTTGTATTCTTTTCTATTAGTTTAAAACTCTTTTTGTTCTTTC;TTTTACTCTTTTTTATGCTTTTTTTGTTATATCTAATAATTGATTTTATGTTTTTTGATTTATGTGTTGATATTTTTTTATGCTTTGTTTGCTGTGTTTTGTGATTTGCGTTTGTTTAATGTGTTTTTTATTCATTTTATTTGTTGTTTTTAGCCGTTTTAGATTTTGTTATTGCTTTTTGTGTTTTAGTTTT;GATGTTATGTCTATTC;TTATTTTTTTGTATAGTTT;TTATTAATTTGTGCTTATGTAAGTTGTTTAGTTTTAAAGCTTTTAGATGTTGTTTTGAGTTTAGCGATTATGTTTTGATTTTTGTGTTTTGTTGTTAACTTTGTTT…	427:1805:0.236565096952909
B_WP_014895155.1-B_WP_014895156.1	Q_WP_014895155.1-Q_WP_014895156.1	Z1_BA952_01355-Z1_BA952_01365	Z3_BBB03_01390-Z3_BBB03_01400	AACTTTGTCTTATAAACTTTCCTTATTTTACAAATAACTCTTTACCACAACTAAACACTATAGAATTTACAGTTACTATTTTTTTACAATTCTATCATCAATTTCTTAAACAACAACCTTCTTTTATAAAAACATCTACTTCAATATTCTTTTATATGTCATACTTCTATATACCCCATATATATCCTATCATACCAATACTTCTTACACACAGCATTTTAACTTAACAACTAACTTTTTATAAGTATAACAAATTACATTAAACATTAATCAACCTTCTAAAGCAATAACAATTTTAATTAATGACAAATAAAAAAATCAATGTTTAAAACATACCATCAACCTTTTTAACTTTTAATATAAAAGCA;CCCTTAA;TCCCCTTTCAACCTTTTTATTT…	477:1865:0.255764075067024
B_WP_014895159.1-B_WP_014895160.1	Q_WP_014895159.1-Q_WP_014895160.1	Z1_BA952_01380-Z1_BA952_01385	Z3_BBB03_01415-Z3_BBB03_01420	TAAAATAAAACCTATTTTTTTTATTATTT	2:29:0.0689655172413793
B_WP_014895167.1-B_WP_014895168.1	Q_WP_014895167.1-Q_WP_014943289.1	Z1_BA952_01440-Z1_BA952_01445	Z3_BBB03_01480-Z3_BBB03_01485	AAAAGAAAAGGAAAAGAAAAA	4:21:0.19047619047619
B_WP_014895170.1-B_WP_050981385.1	Q_WP_014943290.1-Q_WP_050981385.1	Z1_BA952_01455-Z1_BA952_01460	Z3_BBB03_01495-Z3_BBB03_01500	ATTAAAAATATATAGGAAAGGTACAGTAGATTTTTGTAACAGGTAAGAATTATATTCTAGTAGTAAAGAATAAAAAATAATATTTATTGACTGCTAGTGTTCTTACTAATGTAAATATAGATAAATTTATACTAGCAATTTCTTATCTGTGAGGGTCTACTATTAAACAATTTTAAAGGAGTGTACAGTGAGTATTAATCAATTAATTCAAGCAATAGAATTAGAACAAA	54:230:0.234782608695652
B_WP_014895172.1-B_WP_014895173.1	Q_WP_014943291.1-Q_WP_014895173.1	Z1_BA952_01465-Z1_BA952_01470	Z3_BBB03_01505-Z3_BBB03_01510	GTTTTATGACAAAAAATGGGTGGTAAATAA	8:30:0.266666666666667
B_WP_014895173.1-B_WP_014895174.1	Q_WP_014895173.1-Q_WP_014895174.1	Z1_BA952_01470-Z1_BA952_01475	Z3_BBB03_01510-Z3_BBB03_01515	TTTTTTTTGCAGTGCTTTTTCTTGGTCTTTTTATTGTAGTACTTCTTTTTTATTTTATAGCTTTAATTCTATGTTTGATATATTAAAGTTTTTATTGTTTCGTTAAATCTTATTTTGAAAAATTTTCTTATTATTTTTC;TTTTTTTAGTACAGCTATTTATCCTATATTTTTTCTTGTTTTTAGATAATTGTTATTTGTA;TTTTTTTTTTAAAACTTTTTCTGTTTTGTTCTTCTGTTAAATAATTTATACTGCTATATGAATTAACAATATTGATATTTTATTTTAGATGTTCAACGTTAGTAGTTATTCTGTTGTTTTTTTTTTGCTTAGATGTTTAGATCTTATGCTTTTATGTTTTTCTGCTGTTAAGTTAAGATTATATACTTAAATTGTGT…	190:788:0.241116751269036
B_WP_014895174.1-B_WP_014895175.1	Q_WP_014895174.1-Q_WP_014895175.1	Z1_BA952_01475-Z1_BA952_01480	Z3_BBB03_01515-Z3_BBB03_01520	AACGGTTTATTAACTTGAAAATTTATATAAACGCACTTAAATCTAAGTTTAACATAAAACTAACGAACATGTTAGGAATATAATTA	19:86:0.22093023255814
B_WP_014894951.1-B_WP_014894952.1	Q_WP_014894951.1-Q_WP_014894952.1	Z1_BA952_00170-Z1_BA952_00175	Z3_BBB03_00190-Z3_BBB03_00195	CACAATAAAAACATCTTACCATTAACACCTCTTTAAACATCAACACCTCATAATATAATAACAGTTTGTACCTACATAACGAAATAAAAGATCATACAGCATAATTAAAGTAAGCTAAAAAGTCTCATAAAAATAGGCAAAAAATATAACACAGAAAAAAAACAAAAAAATATAGTAATAAAAAACATAAATATAAAAGAGAGTAGACTTGGAATTCATA	52:220:0.236363636363636

## Sheet: 51 loci >20nt
Portiera-B	Portiera-Q	Portiera-Z1	Portiera-Z3	Conversed seq	GC_num:total_num:GC_rate
B_WP_014894955.1-B_WP_014894956.1	Q_WP_014943221.1-Q_WP_014943222.1	Z1_BA952_00190-Z1_BA952_00195	Z3_BBB03_00210-Z3_BBB03_00215	CAAAATTATTAGGAAAATCAATTAA	4:25:0.16
B_WP_014894957.1-B_WP_014894958.1	Q_WP_014894957.1-Q_WP_014894958.1	Z1_BA952_00200-Z1_BA952_00205	Z3_BBB03_00220-Z3_BBB03_00225	AAAATGGAGTATATTTAAAA	3:20:0.15
B_WP_014894958.1-B_WP_014894959.1	Q_WP_014894958.1-Q_WP_014894959.1	Z1_BA952_00205-Z1_BA952_00210	Z3_BBB03_00225-Z3_BBB03_00230	CAAACTTTTTATTAAAAATAATAGGATAGACACAA	7:35:0.2
B_WP_014894963.1-B_WP_014894964.1	Q_WP_014894963.1-Q_WP_014894964.1	Z1_BA952_00235-Z1_BA952_00240	Z3_BBB03_00255-Z3_BBB03_00260	ATATTGTTGATTCTTTTAGTTATTTATTAGGTAAATAAAACA	7:42:0.166666666666667
B_WP_014894973.1-B_WP_014894974.1	Q_WP_014894973.1-Q_WP_014894974.1	Z1_BA952_00280-Z1_BA952_00295	Z3_BBB03_00305-Z3_BBB03_00320	TCTTCTTACTTCCTTACATATTTTTTATTGACATTTTATACCTTTGATTTAATAATATTATCTTATTCTGTCCCTTTCGTCTAGTGGTTAAGACACTGCTCTTTCACGGCAGTAACATGAGTTCAATTCTCATATGGGACAAAAGAAAGAAGAAAGGCGGAAATAGCTCAGTAGGTAAGAGTGTCACCTTGCCAAGGTGAAGGTCGCGAGTTCGAGTCTCGTTTTCCGCTAAGAAGGAAGTA	92:242:0.380165289256198
B_WP_014894975.1-B_WP_014894976.1	Q_WP_014894975.1-Q_WP_014894976.1	Z1_BA952_00300-Z1_BA952_00310	Z3_BBB03_00325-Z3_BBB03_00335	TAGTCTGAATATTGGAGAGGTGTCCGAGTGGACTAAGGAGCACATTTGGAAAGTGTGTAAGTTTTAGACTTCAAGGGTTCGAATCCCTTTCTCTCCGTTAAATCAAAGAACATAAAGATCATTAGGAGAATAAAATAAATA	51:141:0.361702127659574
B_WP_014894979.1-B_WP_014894980.1	Q_WP_014894979.1-Q_WP_014943225.1	Z1_BA952_00340-Z1_BA952_00345	Z3_BBB03_00365-Z3_BBB03_00370	TAAAACGAGGCAGGTAAAAA	7:20:0.35
B_WP_014894980.1-B_WP_014894981.1	Q_WP_014943225.1-Q_WP_014943226.1	Z1_BA952_00345-Z1_BA952_00350	Z3_BBB03_00370-Z3_BBB03_00375	ACTGGCATACAATCACTCATACAAGGAGTAAGAGTT	14:36:0.388888888888889
B_WP_014894982.1-B_WP_014894983.1	Q_WP_014894982.1-Q_WP_014943227.1	Z1_BA952_00355-Z1_BA952_00360	Z3_BBB03_00380-Z3_BBB03_00385	CAAATTTAAATAAACACAATATAGTTATTAACTATAAAGTTTGTAAATGTATAAGAAGTATAGGAGTGTATTATAGA	15:77:0.194805194805195
B_WP_014894986.1-B_WP_014894987.1	Q_WP_014894986.1-Q_WP_014943228.1	Z1_BA952_00375-Z1_BA952_00380	Z3_BBB03_00400-Z3_BBB03_00405	GAAAAAGTTATTAAGGAATAGTCTTG	7:26:0.269230769230769
B_WP_014894987.1-B_WP_014894988.1	Q_WP_014943228.1-Q_WP_040966666.1	Z1_BA952_00380-Z1_BA952_00385	Z3_BBB03_00405-Z3_BBB03_00410	TGAAAAAGAGGGTTATATTTG	6:21:0.285714285714286
B_WP_014895002.1-B_WP_014895003.1	Q_WP_014943233.1-Q_WP_014943234.1	Z1_BA952_00455-Z1_BA952_00460	Z3_BBB03_00480-Z3_BBB03_00485	TAATAAAAGAGGTCTTAGTTAAA	5:23:0.217391304347826
B_WP_014895003.1-B_WP_014895004.1	Q_WP_014943234.1-Q_WP_014895004.1	Z1_BA952_00460-Z1_BA952_00465	Z3_BBB03_00485-Z3_BBB03_00490	CTAATGTATAATAGGAGGGCATAACAA	9:27:0.333333333333333
B_WP_014895006.1-B_WP_014895007.1	Q_WP_014895006.1-Q_WP_014895007.1	Z1_BA952_00475-Z1_BA952_00480	Z3_BBB03_00500-Z3_BBB03_00505	GCAAATTATAATAAAGAAAAAAGTATAAGGGAACCGTGA	11:39:0.282051282051282
B_WP_014895007.1-B_WP_014895008.1	Q_WP_014895007.1-Q_WP_014895008.1	Z1_BA952_00480-Z1_BA952_00485	Z3_BBB03_00505-Z3_BBB03_00510	CAGGTTATGATTTTGCTTAATTAACTTAGGTAAGTTAGTACAAGAATGATTGGTTTAGAGCCGTGTAAGTTAACGAGAAGAAAAAGTTAAAGTGAAGTTAAAGGAGAAAGTACAAT	36:116:0.310344827586207
B_WP_014895023.1-B_WP_040966653.1	Q_WP_014943238.1-Q_WP_040966653.1	Z1_BA952_00555-Z1_BA952_00560	Z3_BBB03_00580-Z3_BBB03_00585	AACCGACGATAAAGAAGTATATGATAGTTTCCTAAAGTAAGCTCTTTATATAAAGTCCATGTAGTTGGTAACAAGAATAGATCTAACTTAGATTCAACTTCTAAGTATATTAAGGCTTTATCATTAAGCCAACCGTTCAATTCTAATAAGTTAA	45:154:0.292207792207792
B_WP_040966653.1-B_WP_014895025.1	Q_WP_040966653.1-Q_WP_014895025.1	Z1_BA952_00560-Z1_BA952_00565	Z3_BBB03_00585-Z3_BBB03_00590	GATTGGTATATGGTAAATTAAGGATACTACGTTTTTTACAACCTCCAATTAATCTAATCACATTAAAATAATTAATCATAAATATGATATAATTTCAACTAATATAGGAGTAAACAAAAGTTTTTAAAGGAGTAGGCTA	33:139:0.237410071942446
B_WP_014895031.1-B_WP_014895032.1	Q_WP_014943242.1-Q_WP_014943243.1	Z1_BA952_00610-Z1_BA952_00615	Z3_BBB03_00630-Z3_BBB03_00635	TGTAATGAGAAAAACAAATA	4:20:0.2
B_WP_050981384.1-B_WP_014894934.1	Q_WP_051001946.1-Q_WP_014894934.1	Z1_BA952_00070-Z1_BA952_00075	Z3_BBB03_00080-Z3_BBB03_00085	TATTTCATTGTTTTCTCCATTTTAAGT	6:27:0.222222222222222
B_WP_014895034.1-B_WP_014895035.1	Q_WP_014895034.1-Q_WP_014895035.1	Z1_BA952_00625-Z1_BA952_00630	Z3_BBB03_00650-Z3_BBB03_00655	AGTTAATAAGTAGGAAAAAATA	4:22:0.181818181818182
B_WP_014895038.1-B_WP_014895039.1	Q_WP_014895038.1-Q_WP_014895039.1	Z1_BA952_00645-Z1_BA952_00650	Z3_BBB03_00670-Z3_BBB03_00675	TTACTATTATATTATATAAAACTTTTAAAAGGAAAAAAAA	4:40:0.1
B_WP_014895052.1-B_WP_014895053.1	Q_WP_014895052.1-Q_WP_014895053.1	Z1_BA952_00740-Z1_BA952_00745	Z3_BBB03_00765-Z3_BBB03_00770	TGTTTATGTTAGTGATTATT	4:20:0.2
B_WP_014895056.1-B_WP_014895057.1	Q_WP_014895056.1-Q_WP_014943250.1	Z1_BA952_00760-Z1_BA952_00765	Z3_BBB03_00785-Z3_BBB03_00790	ATAATCCTACATGATTAACGATTTTATATTTCCGTACTATAAGTAAACTTTAAGCACGACCCATATTATATTAAAATATTTTATTCAATTAAGCTACTGATCTTTCCT	27:108:0.25
B_WP_014895061.1-B_WP_014895062.1	Q_WP_014943251.1-Q_WP_014943252.1	Z1_BA952_00780-Z1_BA952_00790	Z3_BBB03_00805-Z3_BBB03_00815	AACTAAATAACCTATAAATTATTTTACGTCTGAAGGGATTTGAACCCTTAACCTTTACCGTCGGAGGGTAAAGCTCTATCCATTTGAGCTACAGACGTATCTTTTTTCTTTTTATAAAAACACAATCTTGATATTGAGCTACAGACGTATACTTATATGAAAAACAATACTGAATATTTTTACTCTGTGTGTTTTATTTCCTTTTTC	63:207:0.304347826086957
B_WP_014895064.1-B_WP_014895065.1	Q_WP_014895064.1-Q_WP_014895065.1	Z1_BA952_00800-Z1_BA952_00805	Z3_BBB03_00825-Z3_BBB03_00830	ATAAAAAAGTGTTTCAAGCAGCTTCAATAAAACTAAAATAAAAAGGGC	13:48:0.270833333333333
B_WP_014895073.1-B_WP_014895074.1	Q_WP_014895073.1-Q_WP_014943255.1	Z1_BA952_00845-Z1_BA952_00850	Z3_BBB03_00870-Z3_BBB03_00875	AAATTTTATTGATAATACAGTAAATATATATTTTTTTTTTATTTAATAGTAAAATATAAATTATAAATAAGCAATTAATACTAAAAAATAAATTAATAGAGTTATATAAA	9:110:0.0818181818181818
B_WP_014895074.1-B_WP_014895075.1	Q_WP_014943255.1-Q_WP_014943256.1	Z1_BA952_00850-Z1_BA952_00855	Z3_BBB03_00875-Z3_BBB03_00880	AATAATGGTAGGTTAAATTA	4:20:0.2
B_WP_014895075.1-B_WP_014895076.1	Q_WP_014943256.1-Q_WP_014895076.1	Z1_BA952_00855-Z1_BA952_00860	Z3_BBB03_00880-Z3_BBB03_00885	AACAACTATAAATAGAAAAGGAATAACAAAAAGTA	7:35:0.2
B_WP_014895079.1-B_WP_014895080.1	Q_WP_014943258.1-Q_WP_014895080.1	Z1_BA952_00875-Z1_BA952_00880	Z3_BBB03_00900-Z3_BBB03_00905	TTTTATGTTTGTAAAAATAATTTGTATTAT	3:30:0.1
B_WP_014895080.1-B_WP_014895081.1	Q_WP_014895080.1-Q_WP_014943259.1	Z1_BA952_00880-Z1_BA952_00885	Z3_BBB03_00905-Z3_BBB03_00910	CAAAATGTAATTTAAGATTTTAATCTGTTTTAAC	6:34:0.176470588235294
B_WP_014895082.1-B_WP_014895083.1	Q_WP_014895082.1-Q_WP_014895083.1	Z1_BA952_00890-Z1_BA952_00895	Z3_BBB03_00915-Z3_BBB03_00920	AATTTTACCATCGTATAAAATTAAT	4:25:0.16
B_WP_014895088.1-B_WP_014975224.1	Q_WP_014895088.1-Q_WP_014975165.1	Z1_BA952_00925-Z1_BA952_00930	Z3_BBB03_00950-Z3_BBB03_00955	AATATAATTATATAATATAATAAAAAAAAAATAAGGCATAAATAAAAATTA	3:51:0.0588235294117647
B_WP_014895091.1-B_WP_014895092.1	Q_WP_014895091.1-Q_WP_014895092.1	Z1_BA952_00950-Z1_BA952_00955	Z3_BBB03_00975-Z3_BBB03_00980	ATATATTAATGTTAAATAACTTAATAAGTTTGTATTTTTATATA	4:44:0.0909090909090909
B_WP_014895094.1-B_WP_041185934.1	Q_WP_014895094.1-Q_WP_040966657.1	Z1_BA952_00975-Z1_BA952_00980	Z3_BBB03_01000-Z3_BBB03_01005	ATTTATTTATCCCTTTTTATTTACTACATATTTCACTTCATATTCTATTATTTATACAGATTCCATAAAACTGCTTTTAC	17:80:0.2125
B_WP_014895110.1-B_WP_014895111.1	Q_WP_014895110.1-Q_WP_014895111.1	Z1_BA952_01070-Z1_BA952_01075	Z3_BBB03_01095-Z3_BBB03_01100	TACTTTGATAGGTTATTAAGAAAA	5:24:0.208333333333333
B_WP_014895115.1-B_WP_014895116.1	Q_WP_014943269.1-Q_WP_014895116.1	Z1_BA952_01120-Z1_BA952_01125	Z3_BBB03_01150-Z3_BBB03_01155	GCTATAAATACAGTAACTAACTACCAGACTTT	10:32:0.3125
B_WP_014895129.1-B_WP_014895130.1	Q_WP_014895129.1-Q_WP_014895130.1	Z1_BA952_01195-Z1_BA952_01200	Z3_BBB03_01225-Z3_BBB03_01230	AGATTTAAACTCCTTAATTACCATTTGTAGGCCATAAAAGCAATTGTATTTGTGGTTTTTGTTCTTTTGATGACGTGTGATATGTTACAAAAACTTGTAAAGTGCTTTTATTTAATTTATTATTTAATTTTCTTAGTTTATTATTTTAACTCTAATATAAAAAGAATACTA	38:171:0.222222222222222
B_WP_014895132.1-B_WP_014895133.1	Q_WP_014895132.1-Q_WP_014895133.1	Z1_BA952_01210-Z1_BA952_01215	Z3_BBB03_01240-Z3_BBB03_01245	TTATTGTACCTTTAATAAGTATTAATGATTTTAAT	5:35:0.142857142857143
B_WP_014895133.1-B_WP_016858028.1	Q_WP_014895133.1-Q_WP_016858028.1	Z1_BA952_01215-Z1_BA952_01225	Z3_BBB03_01245-Z3_BBB03_01255	TTACGTTCTCCTGAATTACTTTATATTTTATCCTTTAAAATTATTTGTGGATAACTAAGTTGATTTCAAGTAGAAATAAAAGAGCATTTATATGTTGTTAAGTCGCTGCAATGTTTTAACTGATTTATTTAAACTGTATTAAACTATCTGATTCCTTTAATTTGTATATACCTTTGTTAAATTCACATGCTGCATAATATGATTTTAATAACTATTGATCGGATTTAATGCCTATAATTACTACATTTCCTTTGTATAATTTTATTCTCACAATTCCGTTTACATATTTTTGAGAAGTATCAATTAACGCTTTTAACATTTTTATTTCTTTTGTCCACAAATTTACAGTGTAAACTTTTTCTGCATATAACGGCATTAAAATATCTTTTATTTGTAAAA…	333:1308:0.254587155963303
B_WP_014895142.1-B_WP_040966670.1	Q_WP_014895142.1-Q_WP_040966670.1	Z1_BA952_01285-Z1_BA952_01290	Z3_BBB03_01320-Z3_BBB03_01325	GTTAATTTTTCCACATAATTTTAAAT	4:26:0.153846153846154
B_WP_040966670.1-B_WP_014895144.1	Q_WP_040966670.1-Q_WP_014943283.1	Z1_BA952_01290-Z1_BA952_01295	Z3_BBB03_01325-Z3_BBB03_01330	AACTTAGAAAGAATCATATTATAGTTACCTATAACAAATTTATTATATATTTAAATATAGTATAATATATACTTTTGAATTCATATATTTATAGGTATTTAATTT	14:105:0.133333333333333
B_WP_014895150.1-B_WP_014895151.1	Q_WP_014895150.1-Q_WP_014895151.1	Z1_BA952_01325-Z1_BA952_01330	Z3_BBB03_01360-Z3_BBB03_01365	TAGCCTTTTCCTTAAAATAATAATATTATATAATATACTTTTTAAAATTTACTCTTATTTTGGTTGAATAAATATA	11:76:0.144736842105263
B_WP_014895152.1-B_WP_014895153.1	Q_WP_014895152.1-Q_WP_014895153.1	Z1_BA952_01335-Z1_BA952_01340	Z3_BBB03_01370-Z3_BBB03_01375	TTATTAAAGTATTAAGGATATTTTTA	3:26:0.115384615384615
B_WP_014895153.1-B_WP_014895154.1	Q_WP_014895153.1-Q_WP_014943284.1	Z1_BA952_01340-Z1_BA952_01350	Z3_BBB03_01375-Z3_BBB03_01385	TTTATTTTTAACATAATTATGCAGTCACTTATAATAAGTTTTTATAAGAGGAAAGTCCGGACTCTTTGAGCAAAAGTGCCAGTTAATTGCTGGGCAAAAATTTTTGACGGAAAGTGCACAAGAAAAAATACAATCTATTGGTTTTTATAGATAAAGGTGAAAAGGTTTGGTAAAAGCATACCACGTATTTGGAAACAAATTCGTTATGTAAACCCCACTTTGAGTAAAACTAAATAAGAATTTAAAGAGCTCTTTTTTTTTATAAACAATTCTGGTAGGTTGCATAAATATATGTAGAAATATATATATTAGATAAATGACTGTAATAAAAACAGGATCCGGCTTATTATATGTTAATAATAAACATTAGATACATTAATCTATA	104:385:0.27012987012987
B_WP_014894950.1-B_WP_014894951.1	Q_WP_014894950.1-Q_WP_014894951.1	Z1_BA952_00165-Z1_BA952_00170	Z3_BBB03_00185-Z3_BBB03_00190	TATATTACCACAAGGAAATAAAA	5:23:0.217391304347826
B_WP_014895159.1-B_WP_014895160.1	Q_WP_014895159.1-Q_WP_014895160.1	Z1_BA952_01380-Z1_BA952_01385	Z3_BBB03_01415-Z3_BBB03_01420	TAAAATAAAACCTATTTTTTTTATTATTT	2:29:0.0689655172413793
B_WP_014895167.1-B_WP_014895168.1	Q_WP_014895167.1-Q_WP_014943289.1	Z1_BA952_01440-Z1_BA952_01445	Z3_BBB03_01480-Z3_BBB03_01485	AAAAGAAAAGGAAAAGAAAAA	4:21:0.19047619047619
B_WP_014895170.1-B_WP_050981385.1	Q_WP_014943290.1-Q_WP_050981385.1	Z1_BA952_01455-Z1_BA952_01460	Z3_BBB03_01495-Z3_BBB03_01500	ATTAAAAATATATAGGAAAGGTACAGTAGATTTTTGTAACAGGTAAGAATTATATTCTAGTAGTAAAGAATAAAAAATAATATTTATTGACTGCTAGTGTTCTTACTAATGTAAATATAGATAAATTTATACTAGCAATTTCTTATCTGTGAGGGTCTACTATTAAACAATTTTAAAGGAGTGTACAGTGAGTATTAATCAATTAATTCAAGCAATAGAATTAGAACAAA	54:230:0.234782608695652
B_WP_014895172.1-B_WP_014895173.1	Q_WP_014943291.1-Q_WP_014895173.1	Z1_BA952_01465-Z1_BA952_01470	Z3_BBB03_01505-Z3_BBB03_01510	GTTTTATGACAAAAAATGGGTGGTAAATAA	8:30:0.266666666666667
B_WP_014895174.1-B_WP_014895175.1	Q_WP_014895174.1-Q_WP_014895175.1	Z1_BA952_01475-Z1_BA952_01480	Z3_BBB03_01515-Z3_BBB03_01520	AACGGTTTATTAACTTGAAAATTTATATAAACGCACTTAAATCTAAGTTTAACATAAAACTAACGAACATGTTAGGAATATAATTA	19:86:0.22093023255814
B_WP_014894951.1-B_WP_014894952.1	Q_WP_014894951.1-Q_WP_014894952.1	Z1_BA952_00170-Z1_BA952_00175	Z3_BBB03_00190-Z3_BBB03_00195	CACAATAAAAACATCTTACCATTAACACCTCTTTAAACATCAACACCTCATAATATAATAACAGTTTGTACCTACATAACGAAATAAAAGATCATACAGCATAATTAAAGTAAGCTAAAAAGTCTCATAAAAATAGGCAAAAAATATAACACAGAAAAAAAACAAAAAAATATAGTAATAAAAAACATAAATATAAAAGAGAGTAGACTTGGAATTCATA	52:220:0.236363636363636

## Sheet: Shine-Dalgarno
Portiera-B	sequence	Portiera-Q	sequence	Portiera-Z1	sequence	Portiera-Z3	sequence
B_WP_014894955.1-B_WP_014894956.1	AGGAA	Q_WP_014943221.1-Q_WP_014943222.1	AGGAA	Z1_BA952_00190-Z1_BA952_00195	AGGAA	Z3_BBB03_00210-Z3_BBB03_00215	AGGAA
B_WP_014894957.1-B_WP_014894958.1	TGGAG	Q_WP_014894957.1-Q_WP_014894958.1	TGGAG	Z1_BA952_00200-Z1_BA952_00205	TGGAG	Z3_BBB03_00220-Z3_BBB03_00225	TGGAG
B_WP_014894958.1-B_WP_014894959.1	AGGAT	Q_WP_014894958.1-Q_WP_014894959.1	AGGAT	Z1_BA952_00205-Z1_BA952_00210	AGGAT	Z3_BBB03_00225-Z3_BBB03_00230	AGGAT
B_WP_014894963.1-B_WP_014894964.1	TGGAG	Q_WP_014894963.1-Q_WP_014894964.1	TGGAG	Z1_BA952_00235-Z1_BA952_00240	AGGTA	Z3_BBB03_00255-Z3_BBB03_00260	AGGTA
B_WP_014894973.1-B_WP_014894974.1	AGAAG	Q_WP_014894973.1-Q_WP_014894974.1	AGAAG	Z1_BA952_00280-Z1_BA952_00295	AGAAG	Z3_BBB03_00305-Z3_BBB03_00320	AGAAG
B_WP_014894975.1-B_WP_014894976.1	AGGAG	Q_WP_014894975.1-Q_WP_014894976.1	AGGAG	Z1_BA952_00300-Z1_BA952_00310	AGGAG	Z3_BBB03_00325-Z3_BBB03_00335	AGGAG
B_WP_014894979.1-B_WP_014894980.1	ACGAG	Q_WP_014894979.1-Q_WP_014943225.1	ACGAG	Z1_BA952_00340-Z1_BA952_00345	ACGAG	Z3_BBB03_00365-Z3_BBB03_00370	ACGAG
B_WP_014894980.1-B_WP_014894981.1	AGGAG	Q_WP_014943225.1-Q_WP_014943226.1	AGGAG	Z1_BA952_00345-Z1_BA952_00350	AGGAG	Z3_BBB03_00370-Z3_BBB03_00375	AGGAG
B_WP_014894982.1-B_WP_014894983.1	AGGAG	Q_WP_014894982.1-Q_WP_014943227.1	AGGAG	Z1_BA952_00355-Z1_BA952_00360	AGGAG	Z3_BBB03_00380-Z3_BBB03_00385	AGGAG
B_WP_014894986.1-B_WP_014894987.1	AGGAG	Q_WP_014894986.1-Q_WP_014943228.1	AGGAG	Z1_BA952_00375-Z1_BA952_00380	AGGAG	Z3_BBB03_00400-Z3_BBB03_00405	AGGAG
B_WP_014894987.1-B_WP_014894988.1	AAGAG	Q_WP_014943228.1-Q_WP_040966666.1	AAGAG	Z1_BA952_00380-Z1_BA952_00385	AAGAG	Z3_BBB03_00405-Z3_BBB03_00410	AAGAG
B_WP_014895002.1-B_WP_014895003.1	AGGAT	Q_WP_014943233.1-Q_WP_014943234.1	AGGAT	Z1_BA952_00455-Z1_BA952_00460	AGGAT	Z3_BBB03_00480-Z3_BBB03_00485	AGGAT
B_WP_014895003.1-B_WP_014895004.1	AGGAG	Q_WP_014943234.1-Q_WP_014895004.1	AGGAG	Z1_BA952_00460-Z1_BA952_00465	AGGAG	Z3_BBB03_00485-Z3_BBB03_00490	AGGAG
B_WP_014895006.1-B_WP_014895007.1	AAGGG	Q_WP_014895006.1-Q_WP_014895007.1	AAGGG	Z1_BA952_00475-Z1_BA952_00480	AAGGG	Z3_BBB03_00500-Z3_BBB03_00505	AAGGG
B_WP_014895007.1-B_WP_014895008.1	AGGAG	Q_WP_014895007.1-Q_WP_014895008.1	AGGAG	Z1_BA952_00480-Z1_BA952_00485	AGGAG	Z3_BBB03_00505-Z3_BBB03_00510	AGGAG
B_WP_040966653.1-B_WP_014895025.1	AGGAG	Q_WP_040966653.1-Q_WP_014895025.1	AGGAG	Z1_BA952_00560-Z1_BA952_00565	AGGAG	Z3_BBB03_00585-Z3_BBB03_00590	AGGAG
B_WP_014895031.1-B_WP_014895032.1	AGAAA	Q_WP_014943242.1-Q_WP_014943243.1	AGAAA	Z1_BA952_00610-Z1_BA952_00615	ATGAG	Z3_BBB03_00630-Z3_BBB03_00635	AGAAA
B_WP_014895034.1-B_WP_014895035.1	AGGAA	Q_WP_014895034.1-Q_WP_014895035.1	AGGAA	Z1_BA952_00625-Z1_BA952_00630	AGGAA	Z3_BBB03_00650-Z3_BBB03_00655	AGGAA
B_WP_014895038.1-B_WP_014895039.1	AGGAA	Q_WP_014895038.1-Q_WP_014895039.1	AGGAA	Z1_BA952_00645-Z1_BA952_00650	AGGAA	Z3_BBB03_00670-Z3_BBB03_00675	AGGAA
B_WP_014895061.1-B_WP_014895062.1	ATGAA	Q_WP_014943251.1-Q_WP_014943252.1	ATGAA	Z1_BA952_00780-Z1_BA952_00790	ATGAA	Z3_BBB03_00805-Z3_BBB03_00815	ATGAA
B_WP_014895064.1-B_WP_014895065.1	AGCAG	Q_WP_014895064.1-Q_WP_014895065.1	AGCAG	Z1_BA952_00800-Z1_BA952_00805	AGCAG	Z3_BBB03_00825-Z3_BBB03_00830	AGCAG
B_WP_014895073.1-B_WP_014895074.1	TAGAG	Q_WP_014895073.1-Q_WP_014943255.1	TAGAG	Z1_BA952_00845-Z1_BA952_00850	TAGAG	Z3_BBB03_00870-Z3_BBB03_00875	AATAG
B_WP_014895074.1-B_WP_014895075.1	GGTAG	Q_WP_014943255.1-Q_WP_014943256.1	GGTAG	Z1_BA952_00850-Z1_BA952_00855	GGTAG	Z3_BBB03_00875-Z3_BBB03_00880	GGTAG
B_WP_014895075.1-B_WP_014895076.1	AGGAA	Q_WP_014943256.1-Q_WP_014895076.1	AGGAA	Z1_BA952_00855-Z1_BA952_00860	AGGAA	Z3_BBB03_00880-Z3_BBB03_00885	AGGAA
B_WP_014895091.1-B_WP_014895092.1	AGCAG	Q_WP_014895091.1-Q_WP_014895092.1	AGCAG	Z1_BA952_00950-Z1_BA952_00955	AGCAG	Z3_BBB03_00975-Z3_BBB03_00980	AGCAG
B_WP_014895110.1-B_WP_014895111.1	AGGTT	Q_WP_014895110.1-Q_WP_014895111.1	AGGTT	Z1_BA952_01070-Z1_BA952_01075	AGGTT	Z3_BBB03_01095-Z3_BBB03_01100	AGGTT
B_WP_014895129.1-B_WP_014895130.1	AAAAG	Q_WP_014895129.1-Q_WP_014895130.1	AAAAG	Z1_BA952_01195-Z1_BA952_01200	AAAAG	Z3_BBB03_01225-Z3_BBB03_01230	AAAAG
B_WP_014895132.1-B_WP_014895133.1	AGTAT	Q_WP_014895132.1-Q_WP_014895133.1	AGTAT	Z1_BA952_01210-Z1_BA952_01215	AGTAT	Z3_BBB03_01240-Z3_BBB03_01245	AGTAT
B_WP_014895142.1-B_WP_040966670.1	AGCAA	Q_WP_014895142.1-Q_WP_040966670.1	AGCAA	Z1_BA952_01285-Z1_BA952_01290	AGCAA	Z3_BBB03_01320-Z3_BBB03_01325	AGCAA
B_WP_040966670.1-B_WP_014895144.1	AGGAT	Q_WP_040966670.1-Q_WP_014943283.1	AGGAT	Z1_BA952_01290-Z1_BA952_01295	AGGAT	Z3_BBB03_01325-Z3_BBB03_01330	AGGAT
B_WP_014895152.1-B_WP_014895153.1	AGGAT	Q_WP_014895152.1-Q_WP_014895153.1	AGGAT	Z1_BA952_01335-Z1_BA952_01340	AGGAT	Z3_BBB03_01370-Z3_BBB03_01375	AGGAT
B_WP_014894950.1-B_WP_014894951.1	AGGAA	Q_WP_014894950.1-Q_WP_014894951.1	AGGAA	Z1_BA952_00165-Z1_BA952_00170	AGGAA	Z3_BBB03_00185-Z3_BBB03_00190	AGGAA
B_WP_014895167.1-B_WP_014895168.1	AGGAA	Q_WP_014895167.1-Q_WP_014943289.1	AGGAA	Z1_BA952_01440-Z1_BA952_01445	AGGAA	Z3_BBB03_01480-Z3_BBB03_01485	AGGAA
B_WP_014895170.1-B_WP_050981385.1	AGAAT	Q_WP_014943290.1-Q_WP_050981385.1	AGAAT	Z1_BA952_01455-Z1_BA952_01460	AGAAT	Z3_BBB03_01495-Z3_BBB03_01500	AGAAT
B_WP_014895172.1-B_WP_014895173.1	GGGTG	Q_WP_014943291.1-Q_WP_014895173.1	GGGTG	Z1_BA952_01465-Z1_BA952_01470	GGGTG	Z3_BBB03_01505-Z3_BBB03_01510	GGGTG
B_WP_014895174.1-B_WP_014895175.1	AGGAA	Q_WP_014895174.1-Q_WP_014895175.1	AGGAA	Z1_BA952_01475-Z1_BA952_01480	AGGAA	Z3_BBB03_01515-Z3_BBB03_01520	AGGAA
B_WP_014894951.1-B_WP_014894952.1	AGTAG	Q_WP_014894951.1-Q_WP_014894952.1	AGTAG	Z1_BA952_00170-Z1_BA952_00175	AGTAG	Z3_BBB03_00190-Z3_BBB03_00195	AGTAG

## Sheet: putative sRNA
Intergenic spacers	Sequence	Minimum free energy (kcal/mole)
B_WP_014894958.1-B_WP_014894959.1	CAAACUUUUUAUUAAAAAUAAUAGGAUAGACACAA	-2
B_WP_014894963.1-B_WP_014894964.1	AUAUUGUUGAUUCUUUUAGUUAUUUAUUAGGUAAAUAAAACA	-2.2
B_WP_014894973.1-B_WP_014894974.1	UCUUCUUACUUCCUUACAUAUUUUUUAUUGACAUUUUAUACCUUUGAUUUAAUAAUAUUAUCUUAUUCUGUCCCUUUCGUCUAGUGGUUAAGACACUGCUCUUUCACGGCAGUAACAUGAGUUCAAUUCUCAUAUGGGACAAAAGAAAGAAGAAAGGCGGAAAUAGCUCAGUAGGUAAGAGUGUCACCUUGCCAAGGUGAAGGUCGCGAGUUCGAGUCUCGUUUUCCGCUAAGAAGGAAGUA	-60.2
B_WP_014894975.1-B_WP_014894976.1	UAGUCUGAAUAUUGGAGAGGUGUCCGAGUGGACUAAGGAGCACAUUUGGAAAGUGUGUAAGUUUUAGACUUCAAGGGUUCGAAUCCCUUUCUCUCCGUUAAAUCAAAGAACAUAAAGAUCAUUAGGAGAAUAAAAUAAAUA	-35
B_WP_014894980.1-B_WP_014894981.1	ACUGGCAUACAAUCACUCAUACAAGGAGUAAGAGUU	-4.9
B_WP_014894982.1-B_WP_014894983.1	CAAAUUUAAAUAAACACAAUAUAGUUAUUAACUAUAAAGUUUGUAAAUGUAUAAGAAGUAUAGGAGUGUAUUAUAGA	-8.5
B_WP_014894986.1-B_WP_014894987.1	GAAAAAGUUAUUAAGGAAUAGUCUUG	-1.1
B_WP_014895003.1-B_WP_014895004.1	CUAAUGUAUAAUAGGAGGGCAUAACAA	-0.2
B_WP_014895007.1-B_WP_014895008.1	CAGGUUAUGAUUUUGCUUAAUUAACUUAGGUAAGUUAGUACAAGAAUGAUUGGUUUAGAGCCGUGUAAGUUAACGAGAAGAAAAAGUUAAAGUGAAGUUAAAGGAGAAAGUACAAU	-14
B_WP_014895023.1-B_WP_040966653.1	AACCGACGAUAAAGAAGUAUAUGAUAGUUUCCUAAAGUAAGCUCUUUAUAUAAAGUCCAUGUAGUUGGUAACAAGAAUAGAUCUAACUUAGAUUCAACUUCUAAGUAUAUUAAGGCUUUAUCAUUAAGCCAACCGUUCAAUUCUAAUAAGUUAA	-28.3
B_WP_040966653.1-B_WP_014895025.1	GAUUGGUAUAUGGUAAAUUAAGGAUACUACGUUUUUUACAACCUCCAAUUAAUCUAAUCACAUUAAAAUAAUUAAUCAUAAAUAUGAUAUAAUUUCAACUAAUAUAGGAGUAAACAAAAGUUUUUAAAGGAGUAGGCUA	-12.4
B_WP_014895056.1-B_WP_014895057.1	AUAAUCCUACAUGAUUAACGAUUUUAUAUUUCCGUACUAUAAGUAAACUUUAAGCACGACCCAUAUUAUAUUAAAAUAUUUUAUUCAAUUAAGCUACUGAUCUUUCCU	-4.4
B_WP_014895061.1-B_WP_014895062.1	AACUAAAUAACCUAUAAAUUAUUUUACGUCUGAAGGGAUUUGAACCCUUAACCUUUACCGUCGGAGGGUAAAGCUCUAUCCAUUUGAGCUACAGACGUAUCUUUUUUCUUUUUAUAAAAACACAAUCUUGAUAUUGAGCUACAGACGUAUACUUAUAUGAAAAACAAUACUGAAUAUUUUUACUCUGUGUGUUUUAUUUCCUUUUUC	-36.5
B_WP_014895064.1-B_WP_014895065.1	AUAAAAAAGUGUUUCAAGCAGCUUCAAUAAAACUAAAAUAAAAAGGGC	-0.9
B_WP_014895073.1-B_WP_014895074.1	AAAUUUUAUUGAUAAUACAGUAAAUAUAUAUUUUUUUUUUAUUUAAUAGUAAAAUAUAAAUUAUAAAUAAGCAAUUAAUACUAAAAAAUAAAUUAAUAGAGUUAUAUAAA	-9.7
B_WP_014895079.1-B_WP_014895080.1	UUUUAUGUUUGUAAAAAUAAUUUGUAUUAU	-0.4
B_WP_014895080.1-B_WP_014895081.1	CAAAAUGUAAUUUAAGAUUUUAAUCUGUUUUAAC	-2
B_WP_014895082.1-B_WP_014895083.1	AAUUUUACCAUCGUAUAAAAUUAAU	-0.8
B_WP_014895088.1-B_WP_014975224.1	AAUAUAAUUAUAUAAUAUAAUAAAAAAAAAAUAAGGCAUAAAUAAAAAUUA	-0.3
B_WP_014895091.1-B_WP_014895092.1	AUAUAUUAAUGUUAAAUAACUUAAUAAGUUUGUAUUUUUAUAUA	-1.9
B_WP_014895110.1-B_WP_014895111.1	UACUUUGAUAGGUUAUUAAGAAAA	-0.8
B_WP_014895129.1-B_WP_014895130.1	AGAUUUAAACUCCUUAAUUACCAUUUGUAGGCCAUAAAAGCAAUUGUAUUUGUGGUUUUUGUUCUUUUGAUGACGUGUGAUAUGUUACAAAAACUUGUAAAGUGCUUUUAUUUAAUUUAUUAUUUAAUUUUCUUAGUUUAUUAUUUUAACUCUAAUAUAAAAAGAAUACUA	-18.7
B_WP_014895132.1-B_WP_014895133.1	UUAUUGUACCUUUAAUAAGUAUUAAUGAUUUUAAU	-1.6
B_WP_014895133.1-B_WP_016858028.1	UUACGUUCUCCUGAAUUACUUUAUAUUUUAUCCUUUAAAAUUAUUUGUGGAUAACUAAGUUGAUUUCAAGUAGAAAUAAAAGAGCAUUUAUAUGUUGUUAAGUCGCUGCAAUGUUUUAACUGAUUUAUUUAAACUGUAUUAAACUAUCUGAUUCCUUUAAUUUGUAUAUACCUUUGUUAAAUUCACAUGCUGCAUAAUAUGAUUUUAAUAACUAUUGAUCGGAUUUAAUGCCUAUAAUUACUACAUUUCCUUUGUAUAAUUUUAUUCUCACAAUUCCGUUUACAUAUUUUUGAGAAGUAUCAAUUAACGCUUUUAACAUUUUUAUUUCUUUUGUCCACAAAUUUACAGUGUAAACUUUUUCUGCAUAUAACGGCAUUAAAAUAUCUUUUAUUUGUAAAA…	-206.8
B_WP_040966670.1-B_WP_014895144.1	AACUUAGAAAGAAUCAUAUUAUAGUUACCUAUAACAAAUUUAUUAUAUAUUUAAAUAUAGUAUAAUAUAUACUUUUGAAUUCAUAUAUUUAUAGGUAUUUAAUUU	-12.6
B_WP_014895150.1-B_WP_014895151.1	UAGCCUUUUCCUUAAAAUAAUAAUAUUAUAUAAUAUACUUUUUAAAAUUUACUCUUAUUUUGGUUGAAUAAAUAUA	-1.7
B_WP_014895152.1-B_WP_014895153.1	UUAUUAAAGUAUUAAGGAUAUUUUUA	-1.6
B_WP_014895153.1-B_WP_014895154.1	UUUAUUUUUAACAUAAUUAUGCAGUCACUUAUAAUAAGUUUUUAUAAGAGGAAAGUCCGGACUCUUUGAGCAAAAGUGCCAGUUAAUUGCUGGGCAAAAAUUUUUGACGGAAAGUGCACAAGAAAAAAUACAAUCUAUUGGUUUUUAUAGAUAAAGGUGAAAAGGUUUGGUAAAAGCAUACCACGUAUUUGGAAACAAAUUCGUUAUGUAAACCCCACUUUGAGUAAAACUAAAUAAGAAUUUAAAGAGCUCUUUUUUUUUAUAAACAAUUCUGGUAGGUUGCAUAAAUAUAUGUAGAAAUAUAUAUAUUAGAUAAAUGACUGUAAUAAAAACAGGAUCCGGCUUAUUAUAUGUUAAUAAUAAACAUUAGAUACAUUAAUCUAUA	-76.5
B_WP_014894950.1-B_WP_014894951.1	UAUAUUACCACAAGGAAAUAAAA	-1.6
B_WP_014895159.1-B_WP_014895160.1	UAAAAUAAAACCUAUUUUUUUUAUUAUUU	-1.2
B_WP_014895170.1-B_WP_050981385.1	AUUAAAAAUAUAUAGGAAAGGUACAGUAGAUUUUUGUAACAGGUAAGAAUUAUAUUCUAGUAGUAAAGAAUAAAAAAUAAUAUUUAUUGACUGCUAGUGUUCUUACUAAUGUAAAUAUAGAUAAAUUUAUACUAGCAAUUUCUUAUCUGUGAGGGUCUACUAUUAAACAAUUUUAAAGGAGUGUACAGUGAGUAUUAAUCAAUUAAUUCAAGCAAUAGAAUUAGAACAAA	-40.4
B_WP_014895172.1-B_WP_014895173.1	GUUUUAUGACAAAAAAUGGGUGGUAAAUAA	-2.7
B_WP_014895174.1-B_WP_014895175.1	AACGGUUUAUUAACUUGAAAAUUUAUAUAAACGCACUUAAAUCUAAGUUUAACAUAAAACUAACGAACAUGUUAGGAAUAUAAUUA	-7.6
B_WP_014894951.1-B_WP_014894952.1	CACAAUAAAAACAUCUUACCAUUAACACCUCUUUAAACAUCAACACCUCAUAAUAUAAUAACAGUUUGUACCUACAUAACGAAAUAAAAGAUCAUACAGCAUAAUUAAAGUAAGCUAAAAAGUCUCAUAAAAAUAGGCAAAAAAUAUAACACAGAAAAAAAACAAAAAAAUAUAGUAAUAAAAAACAUAAAUAUAAAAGAGAGUAGACUUGGAAUUCAUA	-10.4

## Sheet: 7_genomes_sRNAs
Orthologous IGS in Portiera-B	Orthologous IGS*	sRNA sequence	Minimum free energy (kcal/mole)
B_WP_014894958.1-B_WP_014894959.1	AD-CAI.gene49(+:52467-53108)-AD-CAI.gene50(+:53142-53747)	AAUUUUUAUUAAAAAAAAUAGGAUAUGUAAAAA	-1.1
	AF-CAI.gene49(+:52495-53136)-AF-CAI.gene50(+:53169-53774)	AAUUUUUAUUAAAAAAAUAGGAUAUGUAAAAA	-0.8
	TV.gene47(+:51424-52053)-TV.gene48(+:52097-52699)	UAUUUUAGGAAAGUUUAUUAAAAAUAAUAGGAUAUAUACAAAA	-0.7
B_WP_014894973.1-B_WP_014894974.1	AD-CAI.gene181(+:163408-163626)-AD-CAI.gene178(-:162207-163130)	AUUUUAAGUUACCUUAGCGGGAAACGAGAUUCGAACUCGCGACCUUCACCUUGGCAAGGUGACACUCUACCGCUGAGCUAUUCCCGCAAACAUAUAGAUGAUGUCCCAUAGGAGGAUCGAACCCCUGUUGUCACCGUGAAAGGGUGAUGUCCUAACCACUAGACGAAUGGGACUAUUUAAUAAUUUUUUUAUUAUUAUAUUAAUAAUCUUACUUGUCAAUAUUAACUAUAUUAAUAUAAAGAUUACGAUAUAAUUAAUAUAUUUAGGAGAAGAAAUU	-60.2
	AF-CAI.gene181(+:163498-163716)-AF-CAI.gene178(-:162297-163220)	AUUUUAACUUCCUUAGCGGGAAACGAGAUUCGAACUCGCGACCUUCACCUUGGCACGGUGACACUCUUCCGCUGAGCUAUUCCCGCAAACAUAUAGAUGAUGUCCCAUAGGAGGUUCGAACCCCUGUUGCCACCGUGAAAGGGUGGUGUCCUAGACCACUAGACGAAUGGGACUCUUUAAUAAUUUUUUUAUUAUUAUAUUAAUUAUCUUACUUGUCAAUCUUAACUAUAUUAAUAUAAAUAUUACGAUAUAAUUAAUAUAUUUAGGAGAAGAAAUU	-68.7
	TV.gene176(+:161034-161252)-TV.gene173(-:159862-160791)	AUUUGUCCUUAUAUAGCGGGAAACGAGACUCGAACUCGCGACCUUCACUUUGGCAAAGUGACACUCUUACCAACUGAGCUAUUCCCGCAAAUACAACAAUGUCCCAUAGGAGGUUCGAACCCCUGUUACCGCCGUGAAAGAGCGGUGUCCUAGACCACUAGACGAAUGGGACUUAAUAAUAUAUAUUAUUAUUUUAAUAAAAAAAAUUGUCAAUAUUUACUAUAUUUUGUAAGGAUAUGAUA	-60.5
B_WP_014894975.1-B_WP_014894976.1	AD-CAI.gene177(-:161416-162189)-AD-CAI.gene175(-:160362-161291)	UUAAUAAUCUCCUAACAAAUUUAAUUUUAUUUAAGGAGAGAGAGGGAUUCGAACCCUCGAAGUUUAUAACUUACACACUUUCCAGAUGUGUUCCUUCAGCCACUCGGACACCUCUCCAAUCUUC	-28.4
	AF-CAI.gene177(-:161506-162279)-AF-CAI.gene175(-:160448-161377)	UUAAUAAUCUCCAUUUUUUAUAUUUAAUUUAAUUUAAGGAGAGGAAGGGAUUCGAACCCUUGAAGUUUAUAACUUACACACUUUCCAGAUGCGCUCCUUAGGCCACUCGGACACCUCUCCCUAUCUCC	-24.5
	TV.gene172(-:159086-159859)-TV.gene170(-:158036-158962)	UUUAUUCUCCUCAUAAUAUUUAUUUUUUACGGAGAGGAAGGGAUUCGAACCCUUGAAGUCAAUAACUUACACACUUUCCAAAUGUGCUCCUUCGACCACUCGGACACCUCUCCAAUAUUCUUC	-22.7
B_WP_014895056.1-B_WP_014895057.1	AD-CAI.gene260(-:234381-235895)-AD-CAI.gene261(-:236005-237324)	AAUAAUCCUACAUAAUUAACUUUUUAAUAAUUCCGUACUAUAAUAUAAAAGCACGACCCAUAUAUUAAUAUUAAUUUAUUUUAUUUAUUUAAGCUACUAUAUAUUACUA	-2.9
	AF-CAI.gene259(-:234532-236046)-AF-CAI.gene260(-:236156-237475)	AAGAAUCCUACAUAAUUAACUAUUUAAUAAUUCCGUACUAUAAUAUAAAAGCACGACCCAUAUAUUAAUAUUAAUUUAUUUUAUUUAUUUAAGCUACUAUAUAUUACUA	-2.9
	TV.gene251(-:225503-227014)-TV.gene252(-:227139-228359)	AAGAAUCCUACAUAAUUAACUUUUUAAUAAUUCCGUACUAUAAUAUAAAAGCACGACCCAUAAUAUAUUUUUACAUAUUAAUUUUAAUUUAUUUUAUUUAUUUAAGCUACUUAUUUUUCUUUAU	-2.9
B_WP_014895064.1-B_WP_014895065.1	AD-CAI.gene42(-:45806-46012)-AD-CAI.gene41(+:44093-45763)	UAAAAAAACUUUAUUAGCCCGUAGUAUCCUGUAUAAAAAACU	-0.3
	AF-CAI.gene42(-:45833-46039)-AF-CAI.gene41(+:44138-45790)	UAAAAAACCUUUAUUAGCCCGUAGUAUCCUGUAUAAAAAACG	-0.3
B_WP_014895073.1-B_WP_014895074.1	AD-CAI.gene31(+:35353-35565)-AD-CAI.gene30(-:34733-35254)	UUAUAUAACUCUAUUAAUUUAUUUUUUAUAAAAAUAUUUUACUAUUAUUAUAAUAUAUAUAUAAUAUAUUAAUAUAAUUAUUUUAAUUAAAAAAAAUU	-6.7
	AF-CAI.gene31(+:35405-35617)-AF-CAI.gene30(-:34786-35307)	UUAUAUAACUCUAUUAAUUUAUUUUUUAUAAAAAUAUUUUACUAUUAUUAUAAUAUAUAUAUAAUAUAUUAAUAUAAUUAUUUUAAUUUAAAAAAUU	-7.2
	TV.gene30(+:34801-35004)-TV.gene29(-:34171-34692)	UUAUAUAACUCUAUUAAUUUAUUUUAUAUAAUUAAUUGAUUAUUAAUAAUUUAUAUUUUACUAUUAUAAUAAAAAAAAUAUAGAUAUAAGUGUAAAAAUGAAUAAAUU	-9.5
B_WP_014895079.1-B_WP_014895080.1	AD-CAI.gene25(+:28367-29623)-AD-CAI.gene24(+:27075-28328)	UAUGAUAAUAUUAAUUAUUUUUUUUAUAAAAAUAUAAA	-1.5
	AF-CAI.gene25(+:28389-29648)-AF-CAI.gene24(+:27097-28350)	UAUAAUAAUAUUAAUUAUUUUUUUUAUAAAAAUAUAAA	-1.5
	TV.gene25(+:28194-29453)-TV.gene24(+:26912-28165)	UAUAAAUUAUUUUUUAUAAAAAUAUAAU	-1.6
B_WP_014895088.1-B_WP_014975224.1	TV.gene14(-:17059-17640)-TV.gene13(-:16197-17009)	AAAUUUUAUUUUUCCCUUAUUUUUUUAAUUAUAUAAUAUAAUUAUAUUU	-2.3
B_WP_014895091.1-B_WP_014895092.1	TV.gene10(-:11381-11842)-TV.gene9(-:9506-11320)	AUCUUAAAAUUAAUACUUAAUUUAUUAUUUACAUUAUUAUGUUUAUUAUUUCUUUACAUU	-1.3
B_WP_014895129.1-B_WP_014895130.1	AD-CAI.gene69(+:69580-72234)-AD-CAI.gene68(-:68230-69444)	AGUUUUCUAUUUAAUUAUUUUUUUAUUAUUUUAUGUUAUAUUUUAACAUAUGUUUAUUAAAAUCAAUAACUAACAAUAUCUAACAAUAACUAAUAUCUAACAAUAACUAAUAUUGAUAACAUUCUAAUUAAUCUA	-8.6
	AF-CAI.gene69(+:69599-72253)-AF-CAI.gene68(-:68289-69503)	AGUAUUCUAUUUAAUUAUUUUUUUAUUAUUUUAUGUUAUAUUUUAACAUAUGUUUAUUAAAAUCAAUAACUAACAAUAUCUAACAAUAAAAUCUA	-7.3
	TV.gene67(+:68732-71476)-TV.gene66(-:67396-68610)	AGUAUUCUCUUCUCUAUAGUGUUAUCAUGAUAAAAUAAGAAAAUUAAAUAAUAAUUUAAAUCUAUGUACUUUACAAGUUAUUGUUAUAAUUCAUCAAUCAAAACGCUAUUAUUGCAGUAAA	-10.6
B_WP_014895132.1-B_WP_014895133.1	AD-CAI.gene259(+:232688-234334)-AD-CAI.gene258(+:232347-232640)	UUUUUUAUAUUAGAAGAAUAAUUUUUUUUAUUAAAGGUACAAAUACU	-3.1
	AF-CAI.gene258(+:232837-234483)-AF-CAI.gene257(+:232495-232788)	UUUUUUAUAUUAGAAGAAUAAUUUUUUUUAUUAAAGGUAACAUAUACU	-3.1
	TV.gene250(+:223819-225444)-TV.gene249(+:223490-223780)	UUUAAAUUAUUAAUAAAUUUAUUAAAGGUACAUAUACU	-0.9
B_WP_040966670.1-B_WP_014895144.1	AD-CAI.gene240(+:221483-222430)-AD-CAI.gene239(-:220311-221405)	AUUAAUUUACCUAUUUAUAUUUAAAAUAAUAUAUAAUUAUAAUAAUAUAAUAUAAUGAUUUUUAGGUAAGUGUAAAU	-9.8
	AF-CAI.gene239(+:221629-222576)-AF-CAI.gene238(-:220463-221551)	AUUAAUUUACCUAUUUAUAUUUAAAAUAAUAUAUAAUUAUAUUUAUAUAAUAUAAUGAUUUUUAGGUAAGUGUAAAU	-12.4
	TV.gene232(+:214126-215055)-TV.gene231(-:212937-214022)	AUUAAUUUACCUACAAAUAUAUUAAAUAAUAUAUAAUUAUAUUAAAAUGAUAAAUAUAAUAAAUUAUUUAUAGGUAAGUGUAAAUAUGAUUUUUUCUAAAUUA	-13.4
B_WP_014895153.1-B_WP_014895154.1	AD-CAI.gene230(-:212191-212571)-AD-CAI.gene228(-:210962-211840)	AUACCAUAAGCCGGAUUCUGUUAUAAAUUUACAGUCAUUUAUCUAAUAUAUAUAUUACUAUAUAUAUAUAUGCAACUUACCAGAAUUUUUUUUAUAGAGCUUAAAUUCUUUUUUAGUUUUACUCAAAGUGGGGUUUACAUAACGAAUUUGUUUCCAAACACGCGGGAUGCUUUUACCAAACCAUUUCACCUUUAUCUAAAAAAUAGAUAGUAUUUUUUCUUUUGUACUUUUCCGUCAAAUUUUGCCCAGCGCUUAACUGGCACUUUUCUCUUCGAGUCCGGACUUUCCUCUUAUAAAUCUUUUAUAAGUGACUGUAUAGUAUAUUACUUAUUUAUAAAAAAAAUUAUAAU	-57
	AF-CAI.gene229(-:212343-212723)-AF-CAI.gene227(-:211114-211989)	AUACCAUAAGCCGGAUUCUGUUAUAAAUUUACAGUCAUUUAUCUAAUAUAUAUAUUACUAUAUAUAUAUAUGCAACUUACCAGAAUUUUUUUUAUAGAGCUUUAAAUUCUUUUUUAGUUUUACUCAAAGUGGGGUUUACAUAACGAAUUUGUUUCCAAAUACGCGGGAUGCUUUUACCAAACCAUUUCACCUUUAUCUAAAAAAUAGAUAGUAUUUUUUCUUUUGUACUUUUCCGUCAAAUUUUGCCCAGCGCUUAACUGGCACUUUUCUCUUCGAGUCCGGACUUUCCUCUUAUAAAAUCUUUUAUAAGUGACUGUAUAGUAUAUUACUUAUUUAUAAAAAAAAAUUAUAAU	-58.1
	TV.gene222(-:204837-205208)-TV.gene220(-:203600-204496)	UAUUAUUAAUAUACAAUAAGCCGGAUCCUGUUAUAAAGAACUUACAGUCAUUUAUCUAAUAUAUAUAUUACUAUAUAUAUUUAUGCAACCUACCAGAAUUUUUUUAUAGAGCACUUUAAAUUCUUAUUUAGUUUUACUCAAAGUGGGGUUUACAUAACGAAGUUUGUUUCCAACUACGUGGUAUGCUUUUACCAAACCUUUUCACCUUUAUCUAUACUAGAUUGUAUCUUUUCUUGUGUACUUUCCGUCAAAAAUCUUUGCCCAGUUAUUAACUGGCACUUUGCUCAAUGAGUCCGGACUUUCCUCUUAUAACUUGAUUAUAAGUGACUGCAUAGUUAUA	-52.9
B_WP_014895170.1-B_WP_050981385.1	TV.gene93(-:98981-99472)-TV.gene92(-:98577-98927)	ACUCAUAUUCCACUCCAUAUUCUUUUUAAUAUAUCUGGACUACUUUCUUUUAA	-2.9
B_WP_014895172.1-B_WP_014895173.1	TV.gene91(-:97310-98557)-TV.gene90(-:95886-97268)	UCUUUACCAUCCCCCUCAAUAUUUUUUCAGAAUGUAACAAC	-0.9
B_WP_014895174.1-B_WP_014895175.1	AD-CAI.gene316(-:289107-289562)-AD-CAI.gene317(+:289663-290163)	UAUACUUUUUCUUAAGAUAAAAUUAUUAACUUGAAUUUUAAUAUUAAAGUACUUAUAAAUUUUAACAUAAAACUAACGAAGAUGUUAGGAAGAUAUGAUC	-9.1
	AF-CAI.gene315(-:289287-289742)-AF-CAI.gene316(+:289844-290344)	UAAACUUUUUUCUUAAGAUAAAAUUAUUAACUUGAAUUUUAAUAUUAAAGUACUUAUAAAGUUUAACAUAAAACUAACGUAGUUGUUAGGAAGAUAUGAUU	-10.6
	TV.gene305(-:279525-279965)-TV.gene306(+:280059-280607)	AAAAGUUUUAUUAACUUGAAAUUUUAUAUUUAAGUACUUAAAUUAUUUAUUAAAUUUUAACAUAAAACUAACUUAGAUGUUAGGAAUAUAAUU	-10.1
* AD-CAI, AF-CAI and TV are abbreviations for Portiera genomes from Aleurodicus dispersus, Aleurodicus floccissimus and T. vaporariorum.

## Sheet: 7_genomes_SDsequences
Portiera-B	sequence	Portiera-Q	sequence	Portiera-Z1	sequence	Portiera-Z3	sequence	AD-CAI*	sequence	AF-CAI*	sequence	Portiera-TV	sequence
B_WP_014894955.1-B_WP_014894956.1	AGGAA	Q_WP_014943221.1-Q_WP_014943222.1	AGGAA	Z1_BA952_00190-Z1_BA952_00195	AGGAA	Z3_BBB03_00210-Z3_BBB03_00215	AGGAA	AD-CAI.gene46(+:49401-50492)-AD-CAI.gene47(+:50514-51605)	AGGAA	AF-CAI.gene46(+:49428-50519)-AF-CAI.gene47(+:50541-51632)	AGGAA	TV.gene44(+:48352-49437)-TV.gene45(+:49474-50571)	AGGAA
B_WP_014894958.1-B_WP_014894959.1	AGGAT	Q_WP_014894958.1-Q_WP_014894959.1	AGGAT	Z1_BA952_00205-Z1_BA952_00210	AGGAT	Z3_BBB03_00225-Z3_BBB03_00230	AGGAT	AD-CAI.gene49(+:52467-53108)-AD-CAI.gene50(+:53142-53747)	AGGAT	AF-CAI.gene49(+:52495-53136)-AF-CAI.gene50(+:53169-53774)	AGGAT	TV.gene47(+:51424-52053)-TV.gene48(+:52097-52699)	AGGAT
B_WP_014894973.1-B_WP_014894974.1	AGAAG	Q_WP_014894973.1-Q_WP_014894974.1	AGAAG	Z1_BA952_00280-Z1_BA952_00295	AGAAG	Z3_BBB03_00305-Z3_BBB03_00320	AGAAG	AD-CAI.gene181(+:163408-163626)-AD-CAI.gene178(-:162207-163130)	AGAAG	AF-CAI.gene181(+:163498-163716)-AF-CAI.gene178(-:162297-163220)	AGAAG	TV.gene176(+:161034-161252)-TV.gene173(-:159862-160791)	None
B_WP_014894975.1-B_WP_014894976.1	AGGAG	Q_WP_014894975.1-Q_WP_014894976.1	AGGAG	Z1_BA952_00300-Z1_BA952_00310	AGGAG	Z3_BBB03_00325-Z3_BBB03_00335	AGGAG	AD-CAI.gene177(-:161416-162189)-AD-CAI.gene175(-:160362-161291)	AGGAG	AF-CAI.gene177(-:161506-162279)-AF-CAI.gene175(-:160448-161377)	AGGAG	TV.gene172(-:159086-159859)-TV.gene170(-:158036-158962)	AGGAG
B_WP_014894982.1-B_WP_014894983.1	AGGAG	Q_WP_014894982.1-Q_WP_014943227.1	AGGAG	Z1_BA952_00355-Z1_BA952_00360	AGGAG	Z3_BBB03_00380-Z3_BBB03_00385	AGGAG	AD-CAI.gene145(-:139574-139945)-AD-CAI.gene144(-:135452-139531)	AGGAG	AF-CAI.gene145(-:139693-140064)-AF-CAI.gene144(-:135571-139650)	AGGAG	TV.gene141(-:138156-138518)-TV.gene140(-:134037-138101)	AGGAG
B_WP_014895003.1-B_WP_014895004.1	AGGAG	Q_WP_014943234.1-Q_WP_014895004.1	AGGAG	Z1_BA952_00460-Z1_BA952_00465	AGGAG	Z3_BBB03_00485-Z3_BBB03_00490	AGGAG	AD-CAI.gene124(-:120549-120854)-AD-CAI.gene123(-:120144-120527)	AGGAG	AF-CAI.gene124(-:120666-120971)-AF-CAI.gene123(-:120261-120644)	AGGAG	TV.gene120(-:119226-119531)-TV.gene119(-:118823-119206)	None
B_WP_014895073.1-B_WP_014895074.1	TAGAG	Q_WP_014895073.1-Q_WP_014943255.1	TAGAG	Z1_BA952_00845-Z1_BA952_00850	TAGAG	Z3_BBB03_00870-Z3_BBB03_00875	AATAG	AD-CAI.gene31(+:35353-35565)-AD-CAI.gene30(-:34733-35254)	TAGAG	AF-CAI.gene31(+:35405-35617)-AF-CAI.gene30(-:34786-35307)	TAGAG	TV.gene30(+:34801-35004)-TV.gene29(-:34171-34692)	TAGAG
B_WP_014895132.1-B_WP_014895133.1	AGTAT	Q_WP_014895132.1-Q_WP_014895133.1	AGTAT	Z1_BA952_01210-Z1_BA952_01215	AGTAT	Z3_BBB03_01240-Z3_BBB03_01245	AGTAT	AD-CAI.gene259(+:232688-234334)-AD-CAI.gene258(+:232347-232640)	AGTAT	AF-CAI.gene258(+:232837-234483)-AF-CAI.gene257(+:232495-232788)	AGTAT	TV.gene250(+:223819-225444)-TV.gene249(+:223490-223780)	AGTAT
B_WP_014895152.1-B_WP_014895153.1	AGGAT	Q_WP_014895152.1-Q_WP_014895153.1	AGGAT	Z1_BA952_01335-Z1_BA952_01340	AGGAT	Z3_BBB03_01370-Z3_BBB03_01375	AGGAT	AD-CAI.gene231(-:212594-213022)-AD-CAI.gene230(-:212191-212571)	AGGAT	AF-CAI.gene230(-:212746-213174)-AF-CAI.gene229(-:212343-212723)	AGGAT	TV.gene223(-:205220-205648)-TV.gene222(-:204837-205208)	AGGAT
B_WP_014895170.1-B_WP_050981385.1	AGAAT	Q_WP_014943290.1-Q_WP_050981385.1	AGAAT	Z1_BA952_01455-Z1_BA952_01460	AGAAT	Z3_BBB03_01495-Z3_BBB03_01500	AGAAT	AD-CAI.gene96(-:100504-100974)-AD-CAI.gene95(-:100120-100476)	None	AF-CAI.gene96(-:100727-101221)-AF-CAI.gene95(-:100343-100702)	None	TV.gene93(-:98981-99472)-TV.gene92(-:98577-98927)	AGAAT
B_WP_014895174.1-B_WP_014895175.1	AGGAA	Q_WP_014895174.1-Q_WP_014895175.1	AGGAA	Z1_BA952_01475-Z1_BA952_01480	AGGAA	Z3_BBB03_01515-Z3_BBB03_01520	AGGAA	AD-CAI.gene316(-:289107-289562)-AD-CAI.gene317(+:289663-290163)	AGGAA	AF-CAI.gene315(-:289287-289742)-AF-CAI.gene316(+:289844-290344)	AGGAA	TV.gene305(-:279525-279965)-TV.gene306(+:280059-280607)	AGGAA
* AD-CAI and AF-CAI are abbreviations for Portiera genomes from Aleurodicus dispersus and Aleurodicus floccissimus.
